# Supplementary material for: Authentication of Linderae Radix through plant metabolomics coupled with a machine learning-enhanced in situ hyperspectral imaging approach
Source: J Pharm Anal. 2025 Oct 28;16(5):101476. doi: 10.1016/j.jpha.2025.101476 (PMC13213644; doi:10.1016/j.jpha.2025.101476)
Supplement: Multimedia component 2 [file mmc2.xlsx]

## Sheet: Table S8
Table S8. List of all identified metabolites of 49 batches of L. aggregata samples by ultra-performance liquid chromatography-quadrupole time-of-flight mass spectrometry (UPLC-QTOF-MS)
No.	Retention time (min)	Compound	Formula	CAS number	m/z	MS Fragments	Chemical Class	Frequency
1	1.65428	Northalifoline	C10H11NO3	157669-72-2	194.116	177.0937,151.0790, 145.0659,117.0694	Amides	46
2	3.31097	Northalifoline isomer	C10H11NO3	-	194.118	177.0898， 165.0833， 162.0803， 151.0742， 145.0618， 117.0689	Amides	34
3	2.02237	Thalifoline	C11H13NO3	21796-15-6	208.132	193.1123, 177.0900, 15.0894,151.0745, 145.0633, 133.0691, 123.0760， 117.0695， 105.0667	Amides	30
4	1.066	Dehydrolindestrenolide	C15H16O2	32810-35-8	229.152	142.0834, 126.1018, 114.0748, 100.4510	Eudesmane-type Sesquiterpenoids	19
5	18.6124	Shizukanolide or its isomer	C15H18O2	70578-36-8	231.137	213.127	Lindenane-type Sesquiterpenoids	11
6	18.4767	Lindenenol (linderene)	C15H18O2	26146-27-0	231.136	213.128	Lindenane-type Sesquiterpenoids	30
7	18.1366	Linderalactone	C15H16O3	728-61-0	245.117	199.132	Germacrane-type Sesquiterpenoids	49
8	18.4117	Isolinderalactone	C15H16O3	957-66-4	245.115	141.0641, 128.0734	Elemane-type Sesquiterpenoids	42
9	17.9869	Hydroxylindestrenolide	C15H18O3	20267-92-9	247.128	229.123	Eudesmane-type Sesquiterpenoids	41
10	17.7099	Linderolide E or its isomer	C15H18O3	1346458-54-5	247.133	229.126	Eudesmane-type Sesquiterpenoids	16
11	1.034	Linderolide C or its isomer	C15H18O4	1346458-51-2	263.071	245.0803, 173.0424, 118.0872	Eudesmane-type Sesquiterpenoids	10
12	12.7664	Linderagalactone C or its isomer	C15H18O4	1174550-75-4	263.128	245.118	Lindenane-type Sesquiterpenoids	45
13	15.6327	Linderolide K or its isomer	C15H20O4	1421706-46-8	265.083	229.114	Lindenane-type Sesquiterpenoids	33
14	2.78313	Higenamine	C16H17NO3	5843-65-2	272.126	255.1045, 237.0900, 209.0961, 161.0604, 145.0625, 123.0442, 107.0489	Aporphine alkaloids	48
15	14.6393	Linderanine B	C15H14O5	139681-95-1	275.157	233.1132, 216.1488, 199.1312, 157.0944, 112.9627	Germacrane-type Sesquiterpenoids	49
16	12.7696	Linderagatins C	C17H16O4	-	285.106	279.1197, 263.1273, 245.1135, 125.9840	Others	43
17	4.604	(+)-Coclaurine	C17H19NO3	2196-60-3	286.142	269.1182, 237.0914,175.0757, 137.0600, 107.0499	Benzyl tetrahydroisoquinoline alkaloids	20
18	9.17083	Norjuziphine or its isomer	C17H19NO3	74119-87-2	286.143	239.0690, 209.0950, 194.0726, 143.0481, 115.0539, 107.0486	Benzyl tetrahydroisoquinoline alkaloids	49
19	10.0067	Linderanine A or its isomer	C15H16O6	139681-94-0	293.139	261.1191, 243.9450	Germacrane-type Sesquiterpenoids	39
20	0.996353	Linderanolide G	C16H22O5	1346220-70-9	295.112	277.1013,133.0597	Lindenane-type Sesquiterpenoids	17
21	2.26969	N- methyl cyanine	C18H19NO3	-	298.109	269.1170, 255.0994, 223.0723, 192.1011, 151.0929	Morphinan alkaloids	48
22	15.7746	Linderagalactone A	C15H19ClO4	1174550-73-2	299.126	285.1183, 257.1103, 227.0865, 198.0949, 173.0757, 131.0942	Other-type Sesquiterpenoids	47
23	10.925	Hernangerine or its isomer	C18H17NO4	31520-97-5	312.123	265.143	Aporphine alkaloids	20
24	4.6923	Norisoboldine	C18H19NO4	23599-69-1	314.138	297.1123, 282.0881, 265.0871, 237.0911, 222.0651, 205.0644	Aporphine alkaloids	49
25	3.84636	Linderaline or its isomer	C18H19NO4	731851-55-1	314.137	299.1132, 285.1059, 192.1025, 175.0755, 151.0747	Aporphine alkaloids	39
26	4.295	N-trans-feruloyltyramine or its isomer	C18H19NO4	66648-43-9	314.138	297.1107,282.0875, 265.0854, 247.0752, 237.0901, 219.0793, 191.0856, 178.0822	Amides	10
27	7.809	(+)-Norboldine or its isomer	C18H19NO4	5890-18-6	314.139	297.1116， 282.0877， 265.0866， 233.0572， 222.0713， 205.0599	Aporphine alkaloids	10
28	16.3741	Linderagatin D	C18H18O5	-	315.12	283.0946, 265.0677, 180.0350, 158.0681, 149.0262, 135.0337	Others	47
29	17.8786	(±)-lindepentone A isomer	C17H16O4	-	317.135	299.1226, 277.1426, 245.1175, 230.2466, 217.1457	Others	35
30	13.8747	(±)-lindepentone A	C17H16O4	-	317.133	285.1052, 180.0342, 119.0839	Others	49
31	17.239	Linderanlide E or its isomer	C17H18O6	1383426-60-5	319.15	301.13	Germacrane-type Sesquiterpenoids	4
32	2.61084	Linderolide R	C17H22O6	2029172-38-9	323.112	306.1110, 289.0766, 217.0197, 192.0930, 149.0564	Lindenane-type Sesquiterpenoids	37
33	1.48184	Strychnilactone	C17H24O6	246167-10-2	325.089	294.0953, 214.0397, 185.0347, 162.0240	Lindenane-type Sesquiterpenoids	43
34	7.53702	(-)-Pallidine or its isomer	C19H21NO4	25650-75-3	328.155	297.1098, 282.0790, 265.0846, 205.0664	Morphinan alkaloids	49
35	10.708	Salutaridine or its isomer	C19H21NO4	1936-18-1	328.155	296.1038, 280.1084, 265.0837, 251.1000, 237.0936	Morphinan alkaloids	10
36	5.652	Boldine or its isomer	C19H21NO4	476-70-0	328.152	297.1106, 282.0843, 265.0848, 253.0830,	Aporphine alkaloids	9
37	6.71006	Reticuline or its isomer	C19H23NO4	485-19-8	330.169	299.1283, 287.1283, 267.1002, 192.1018, 175.0744, 137.0593	Benzyl tetrahydroisoquinoline alkaloids	49
38	10.7411	(+)-N-methyllaurotetanine or its isomer	C20H23NO4	2169-44-0	342.164	311.1268, 296.1066, 280.1085, 265.0831, 237.0906	Aporphine alkaloids	49
39	7.20402	N-trans-feruloylmethoxytyramine	C19H21NO5	78510-19-7	344.182	326.0986, 311.1042, 297.1077, 284.1034, 265.0832, 253.0834, 237.0873, 205.0599	Amides	49
40	9.1575	(+)-Norboldine acetate	C20H21NO5	1130234-57-9	356.183	314.3143, 122.0926	Lindenane-type Sesquiterpenoids	20
41	9.87976	Stigmasterol	C29H48O	83-48-7	413.212	301.106	Others	46
42	18.9502	Juglalin or its isomer	C20H18O10	99882-10-7	419.219	375.2344, 279.9502, 246.1014	Flavonoids	36
43	13.1627	(-) -8β-( 4'-hydroxybenzyl) -2-methoxyberbin-3，10，11-triol	C25H25NO5	-	420.185	404.1455, 387.1418, 243.0984, 227.0969, 163.0722,	Others	49
44	13.374	(-) -8β-( 4'-hydroxybenzyl) -2-methoxyberbin-3，10，11-triol isomer	C25H25NO5	-	420.183	291.138	Others	10
45	12.5903	( +) -karakoramine	C25H27NO5	-	422.196	404.1886, 387.1603, 285.1109, 243.1017, 227.1072, 178.0851, 137.0598	Others	48
46	9.67751	Linderanoid K isomer	C29H34O4	-	447.164	285.1098,185.0433	Sesquiterpene dimers	44
47	19.5361	Linderanoid K	C29H34O4	2831405-71-9	447.211	403.2225, 245.1117	Sesquiterpene dimers	45
48	4.10911	N- methylnoraconitine -7-O-β-D- glucopyranoside	C23H29NO8	-	448.193	286.14140, 269.1154, 237.0928, 175.0928, 143.0483, 107.0483	Flavonoids	48
49	8.85955	Linderanoid A or its isomer	C29H30O6	2831405-61-7	475.329	439.2313, 378.1368, 355.1736, 328.1548, 287.1276, 125.9849	Sesquiterpene dimers	49
50	13.2333	Aggreganoid E isomer	C31H34O5	-	487.192	457.1697, 412.1480	Sesquiterpene dimers	46
51	6.25204	Aggreganoid E isomer	C31H34O5	-	487.212	355.086	Sesquiterpene dimers	48
52	10.9853	Aggreganoid E isomer	C31H34O5	-	487.217	447.1623, 413.2056, 379.1356, 328.1553, 305.1372, 245.1372	Sesquiterpene dimers	48
53	8.03173	Aggreganoid E	C31H34O5	2369659-44-7	487.214	453.1735, 439.2236, 425.2090, 355.1708, 328.1530, 314.1701	Sesquiterpene dimers	49
54	6.05005	Aggreganoid F	C31H36O5	2375675-51-5	489.226	243.939	Sesquiterpene dimers	42
55	12.356	Aggreganoid C	C33H40O4	2369632-30-2	501.224	355.171	Sesquiterpene dimers	18
56	7.781	Linderanoid M isomer	C32H36O6	-	517.224	449.1813,371.1746	Sesquiterpene dimers	10
57	20.0844	Linderanoid M	C32H36O6	2831405-73-1	517.368	473.3045,429.3123, 385.2877, 274.2764	Sesquiterpene dimers	49
58	20.6604	Lindoldhamine	C34H36N2O6	60342-37-2	569.285	487.3549, 271.0986	Bis-benzyl tetrahydroisoquinoline alkaloid	49
59	9.01996	Linderanoid O isomer	C34H38O8	-	575.21	443.1529, 307.1463	Sesquiterpene dimers	49
60	9.3551	Linderanoid O	C34H38O8	2831405-75-3	575.207	545.2389, 485.1950, 399.1579, 350.1355, 300.1570, 249.1094	Sesquiterpene dimers	49
61	20.7681	Linderanoid O isomer	C34H38O8		575.415	399.309	Sesquiterpene dimers	48
62	11.284	Epicatechin-(4β-8,2-O-7)-epicatechin	C30H24O12	-	577.217	427.185	Tannins	20
63	14.04	Linderegatine	C35H34N2O7	1067995-00-9	595.237	389.143	Bis-benzyl tetrahydroisoquinoline alkaloid	6
64	15.5288	Linderaggrenolide D or its isomer	C35H42O9	2763654-21-1	607.211	607.2105, 347.1452, 229.1209	Sesquiterpene dimers	15
65	12.9868	Aggreganoid B	C46H52O6	2369637-02-3	701.493	631.9298, 563.1816, 484.7370, 430.4763, 359.7507, 215.2518, 147.8788	Sesquiterpene trimer	49
66	14.9891	Linderalide C or its isomer	C48H54O6	2365154-78-3	727.288	391.115	Germacrane-type Sesquiterpenoids	39
−: no data.
