# Supplementary material for: Authentication of Linderae Radix through plant metabolomics coupled with a machine learning-enhanced in situ hyperspectral imaging approach
Source: J Pharm Anal. 2025 Oct 28;16(5):101476. doi: 10.1016/j.jpha.2025.101476 (PMC13213644; doi:10.1016/j.jpha.2025.101476)
Supplement: Multimedia component 3 [file mmc3.xlsx]

## Sheet: Table S10
Table S10. List of all identified metabolites of 49 batches of L. aggregata samples by gas chromatography-mass spectrometry (GC-MS)
No.	Compound	Formula	Mass	Retention time (min)	Frequency
1	(+)-δ-Cadinene	C15H24	161.1	7.60641	49
2	D-Alanine, N-(4-butylbenzoyl)-, heptyl ester	C21H33NO3	161.1	9.54139	49
3	(-)-Bornyl acetate	C12H20O2	95.1	4.66969	49
4	(-)-β-Elemene	C15H24	93.1	5.74342	48
5	n-Hexadecanoic acid	C16H32O2	73	20.267	48
6	n-Decanoic acid	C10H20O2	73	7.09223	47
7	Dodecanal	C12H24O	57.1	5.68145	47
8	2H,8H-Benzo[1,2-b:5,4-b']dipyran-2-one, 8,8-dimethyl-	C14H12O3	213.1	21.6951	47
9	Thymol	C10H14O	135.1	4.90406	47
10	2-Phenylacetamide, N-(1-phenyl-2-propyl)-	C17H19NO	161.1	8.41949	47
11	Octanoic acid	C8H16O2	60	3.74477	47
12	l-Alanine, N-(2,3,4-trifluorobenzoyl)-, methyl ester	C11H10F3NO3	159.1	11.1321	47
13	p-Aminotoluene	C7H9N	106.1	21.3095	47
14	Shizukanolide	C15H18O2	107.1	21.3308	46
15	Cyanogen bromide	CBrN	105.1	16.9887	45
16	Phenol, 4,6-di(1,1-dimethylethyl)-2-methyl-	C15H24O	205.2	7.81464	45
17	Isospathulenol	C15H24O	119.1	9.91989	45
18	Ethane, 1,2-dibromo-	C2H4Br2	107.1	12.2073	45
19	(4aS,8aS)-3,8a-Dimethyl-5-methylene-4,4a,5,6,8a,9-hexahydronaphtho[2,3-b]furan	C15H18O	109.1	10.8813	44
20	1,4-Cyclohexadiene, 3,3,6,6-tetramethyl-	C10H16	121.1	15.4825	44
21	1,2-Benzenediol, o-(4-butylbenzoyl)-o'-(2-methylbenzoyl)-	C25H24O4	161.1	8.23725	44
22	.beta.-Carboline, 8-methoxy-1-methyl-	C13H12N2O	212.1	18.5197	43
23	1,2-Benzenediol, O-(4-butylbenzoyl)-O'-(isobutoxycarbonyl)-	C22H26O5	161.1	10.1058	43
24	2-Butanone	C4H8O	43	2.48956	43
25	2,3,4-Trifluorobenzoic acid, 4-nitrophenyl ester	C13H6F3NO4	159.1	11.002	42
26	3-Methylbenzyl alcohol	C8H10O	122.1	3.50957	42
27	1-Pentanone, 1-(4-methylphenyl)-	C12H16O	119.1	8.7995	42
28	Dodecanoic acid	C12H24O2	73	8.93695	42
29	2-(4a,8-Dimethyl-2,3,4,4a,5,6-hexahydro-naphthalen-2-yl)-prop-2-en-1-ol	C15H22O	105.1	23.2167	42
30	Pentandioic acid, (p-t-butylphenyl) ester	C15H20O4	135.1	4.83031	42
31	1-Naphthalenol, 5,6,7,8-tetrahydro-2,5-dimethyl-8-(1-methylethyl)-	C15H22O	175.1	14.4103	42
32	Vinyl bromide	C2H3Br	106.1	16.016	42
33	Dimethyl Sulfoxide	C2H6OS	63	1.76978	41
34	Phenol, 2-(5-isoxazolyl)-	C9H7NO2	161.1	12.1292	41
35	.gamma.-Muurolene	C15H24	161.1	6.9099	41
36	Cadina-3,5-diene	C15H24	161.1	6.74576	41
37	6-Octen-1-one, 3-ethenyl-1-phenyl-	C16H20O	105.1	23.6626	41
38	2,5-Dimethoxy-p-cymene	C12H18O2	179.1	5.87537	41
39	(-)-Borneol	C10H18O	95.1	3.83327	40
40	Tetracyclo[6.2.1.1(3,6).0(2,7)]dodec-4-ene, 11-isopropylidene-	C15H20	91.1	23.2394	40
41	(±)-γ-Cadinene	C15H24	161.1	7.21763	40
42	Ethyltetrafluorophosphorane	C2H5F4P	107.1	17.3246	40
43	l-Calamenene	C15H22	159.1	7.80713	40
44	7-epi-a-Eudesmol	C15H26O	161.1	9.7988	40
45	Ethanone, 1-(5-methyl-1-phenyl-1H-pyrazol-4-yl)-	C12H12N2O	185	9.98137	40
46	1,2,3,4,5-Pentamethoxybenzene	C11H16O5	228.1	17.303	40
47	Benzaldehyde, 2-methyl-	C8H8O	91.1	3.5147	40
48	Benzene, 1,2,3-trimethyl-	C9H12	105.1	17.67	40
49	6,7-Dimethyl-1,2,3,5,8,8a-hexahydronaphthalene	C12H18	105.1	5.6837	40
50	3-Trifluoromethylbenzylamine, N-decyl-N-methyl-	C19H30F3N	202.2	18.1604	40
51	2,4-Pentanedione, ion(1-), lithium	C5H7LiO2	106.1	16.2539	39
52	4,6-Bis(4-ethoxybenzylthio)-5-nitropyrimidine	C22H23N3O4S2	135.1	11.6953	39
53	Benzaldehyde, 4-methyl-	C8H8O	91.1	3.12728	39
54	Ethaneperoxoic acid, 1-cyano-1-phenylbutyl ester	C13H15NO3	105.1	15.7145	39
55	D-Limonene	C10H16	68.1	2.85741	39
56	4-Butylbenzoic acid, tridec-2-ynyl ester	C24H36O2	161.1	9.41631	39
57	2-Isopropenyl-4a,8-dimethyl-1,2,3,4,4a,5,6,8a-octahydronaphthalene	C15H24	189.2	7.31077	39
58	3,7-Cyclodecadiene-1-methanol, .alpha.,.alpha.,4,8-tetramethyl-, [s-(Z,Z)]	C15H26O	59.1	8.07908	39
59	Ethylbenzene	C8H10	91.1	10.2584	39
60	Benzo[b]thiophene, 2-ethyl-	C10H10S	162.1	13.8836	39
61	2H-1,5-Benzodiazepin-2-one, 1,3,4,5-tetrahydro-4,7,8-trimethyl-	C12H16N2O	204.2	9.1901	39
62	4,4-Dimethyl-1,2,3,4-tetrahydro-.gamma.-carboline	C13H16N2	185.1	18.0615	39
63	2-Naphthalenemethanol, 2,3,4,4a,5,6,7,8-octahydro-.alpha.,.alpha.,4a,8-tetramethyl-, [2R-(2.alpha.,4a.beta.,8.beta.)]-	C15H26O	59.1	10.5254	39
64	.alpha.-Calacorene	C15H20	157.1	8.13363	38
65	3a,7-Methano-3aH-cyclopentacyclooctene, 1,4,5,6,7,8,9,9a-octahydro-1,1,7-trimethyl-, [3aR-(3a.alpha.,7.alpha.,9a.beta.)]-	C15H24	161.1	8.59366	38
66	cis-Carveol, O-(pentafluoropropionyl)-	C13H15F5O2	43	6.16568	38
67	Nonanoic acid	C9H18O2	60	5.38774	38
68	Neointermedeol	C15H26O	81.1	10.5521	38
69	(+)-epi-Bicyclosesquiphellandrene	C15H24	161.1	8.36047	38
70	4-(Trifluoromethyl)benzyl alcohol, 2-methylpropyl ether	C12H15F3O2	175.1	13.4878	38
71	Curzerene	C15H20O	108.1	8.26095	38
72	δ-EIemene	C15H24	121.1	5.73142	38
73	Pyrimidine, 4-(2-hydroxy-5-methoxyphenyl)-	C11H10N2O2	187.1	15.2905	37
74	L-α-Terpineol	C10H18O	59.1	3.94851	37
75	(2S,6R,7S,8E)-(+)-2,7-Epoxy-4,8-megastigmadiene	C13H20O	107.1	11.3752	37
76	Cyclohexene, 1-(1-propynyl)-	C9H12	105	4.99495	37
77	2,2'-Isopropylidenebis(5-methylfuran)	C13H16O2	189.2	9.35622	37
78	Benzenemethanol, 4-methyl-.alpha.-(1-methyl-2-propenyl)-, (R*,R*)-	C12H16O	121.1	16.1884	37
79	4-Nonylphenol	C15H24O	107.1	12.7252	37
80	.gamma.-Elemene	C15H24	121.1	8.55108	36
81	2-Cyano-4-phenylpentane	C12H15N	105.1	19.5931	36
82	3H-3a,7-Methanoazulene, 2,4,5,6,7,8-hexahydro-1,4,9,9-tetramethyl-, [3aR-(3a.alpha.,4.beta.,7.alpha.)]-	C15H24	204.2	7.20114	36
83	l-Valine, N-(2,3,4-trifluorobenzoyl)-, methyl ester	C13H14F3NO3	230.1	19.1299	36
84	2-(1,4,4-Trimethylcyclohex-2-en-1-yl)ethyl p-toluenesulfonate	C18H26O3S	123.1	9.29914	36
85	endo-Borneol	C10H18O	95.1	3.83367	36
86	1,3-Cyclohexadiene, 1-methyl-4-(1-methylethyl)-	C10H16	121.1	4.18192	36
87	3-(4-Methoxyphenoxy)benzoic acid	C14H12O4	244.1	21.63	35
88	Azulene, 1,2,3,5,6,7,8,8a-octahydro-1,4-dimethyl-7-(1-methylethenyl)-, [1S-(1.alpha.,7.alpha.,8a.beta.)]-	C15H24	107.1	7.96249	35
89	Kumarone	C11H14O	134.1	6.21686	35
90	1-Hexene, 3-methyl-6-phenyl-4-(1-phenylethoxy)-	C21H26O	105.1	16.6119	35
91	Pentanoic acid	C5H10O2	60	6.92671	35
92	Phenol, 4-butyl-	C10H14O	107.1	13.0769	35
93	3-Pyridinecarbonitrile, 1,4-dihydro-1-methyl-	C7H8N2	119.1	16.2904	35
94	1-Methyl-3,6-diazahomoadamantan-9-one,phenylmethylimine	C17H23N3	106.1	17.0354	35
95	Undecanoic acid	C11H22O2	73	6.6316	35
96	β-Calacorene	C15H20	157.1	8.31434	35
97	Cyclobutanecarboxamide, N-(3-methylphenyl)-	C12H15NO	107.1	10.8138	35
98	2,3,4-Trifluorobenzoic acid, tridec-2-ynyl ester	C20H25F3O2	159.1	12.4808	34
99	Propane, 1,2-dibromo-	C3H6Br2	121.1	12.7604	34
100	Bromonitromethane	CH2BrNO2	93.1	11.3362	34
101	1-Methyl-3-phenyl-2,4,5-trioxoimidazolidine	C10H8N2O3	119.1	11.2051	34
102	Gazaniolide	C15H18O2	119.1	21.3729	34
103	Selina-3,7(11)-diene	C15H24	161.1	8.35635	34
104	Succinic acid, 3-chlorophenyl 4-methoxybenzyl ester	C18H17ClO5	121.1	15.9466	34
105	1,4,7,-Cycloundecatriene, 1,5,9,9-tetramethyl-, Z,Z,Z-	C15H24	93.1	6.73226	34
106	(1R,2R,4S,6S,7S,8S)-8-Isopropyl-1-methyl-3-methylenetricyclo[4.4.0.02,7]decan-4-ol	C15H24O	131.1	9.57353	34
107	2,5-Cyclohexadiene, 1,4-diethyl-1,4-dimethyl-	C12H20	107.1	18.5902	33
108	Diisobutyl phthalate	C16H22O4	149	17.7138	33
109	Pyrimido[1,6-a]indole, 1,2,3,4-tetrahydro-2,5-dimethyl-	C13H16N2	157.1	13.9251	33
110	Benzenemethanol, .alpha.-methyl-.alpha.-(1-methyl-2-propenyl)-	C12H16O	121.1	16.2679	33
111	Succinic acid, 2-chloro-6-fluorophenyl 4-methoxybenzyl ester	C18H16ClFO5	121.1	14.6557	33
112	4-(Trifluoromethyl)phenyl methanol, 1-methylpropyl ether	C12H15F3O	159.1	16.25	33
113	2H-1,2,4-Triazol-3-amine, N-(4-methoxybenzyl)-	C10H12N4O	121.1	9.89549	33
114	Phenazocine	C22H27NO	230.1	18.7495	32
115	Nonanal	C9H18O	57.1	3.23941	32
116	Isomaltol	C6H6O3	126.1	6.27341	32
117	Thiazol-2-amine, N-(4-methoxybenzyl)-	C11H12N2OS	121.1	13.6755	32
118	1,5-Cadinadiene	C15H24	105.1	7.11528	32
119	.alpha.-Oxo-furan-2-acetonitrile	C6H3NO2	95.1	10.701	32
120	Bicyclo[3.1.0]hexan-3-ol, 4-methylene-1-(1-methylethyl)-, acetate	C12H18O2	92.1	4.03519	32
121	Acetic acid, 2,2,2-trifluoro-, 4-methoxyphenyl ester	C9H7F3O3	220.2	12.9102	32
122	Pentyl N,N-dipropylphosphoramidocyanidate	C12H25N2O2P	161.1	10.0295	32
123	Pent-1-en-3-one, 1-amino-4,4-dimethyl-1-(3-pyridyl)-	C12H16N2O	105.1	10.5037	32
124	Carbonic acid, monoamide, N-benzyl-N-(hept-2-yl)-, but-3-yn-1-yl ester	C19H27NO2	230.1	19.2399	32
125	Naphthalene, 1,6-dimethyl-4-(1-methylethyl)-	C15H18	183.1	11.8275	31
126	Lycorenan-7-one, 1-methyl-9,10-[methylenebis(oxy)]-	C17H17NO4	109.1	12.7014	31
127	Acetic acid, [(2,4,6-triethylbenzoyl)thio]-	C15H20O3S	189.2	9.67852	31
128	1,2,5-Trimethylpyrrole	C7H11N	108.1	15.7426	31
129	3-Methylbenzoic acid, 2,5-dichlorophenyl ester	C14H10Cl2O2	119.1	13.9808	31
130	Cyclobutane, 1-(4-methoxy-6-oxo-6H-1,3-oxazine-2-yl)-3-(4-methoxy-2-oxo-2H-pyran-6-yl)-2,4-diphenyl-	C27H23NO6	228.1	23.4976	31
131	5-Azulenemethanol, 1,2,3,4,5,6,7,8-octahydro-.alpha.,.alpha.,3,8-tetramethyl-, acetate, [3S-(3.alpha.,5.alpha.,8.alpha.)]-	C17H28O2	161.1	8.74703	31
132	Pyridine, 3-methyl-2,6-diphenyl-	C18H15N	244.1	21.4794	31
133	4-Chlorobutyric acid, 4-isopropylphenyl ester	C13H17ClO2	121.1	8.50968	31
134	Ethanone, 1-(2-hydroxy-4-methoxyphenyl)-	C9H10O3	151	6.40455	31
135	1,2-Bis(diethylamino)-1,2-bis(4-cyanophenyl)ethane	C24H30N4	187.1	14.736	31
136	7R,8R-8-Hydroxy-4-isopropylidene-7-methylbicyclo[5.3.1]undec-1-ene	C15H24O	159.1	12.0217	31
137	2'-(6-Methoxy-4-pyrimidinyl)benzohydrazide	C12H12N4O2	138.1	17.2277	31
138	3-Isopropylidene-tricyclo[4.3.1.1(2,5)]undecan-10-one	C14H20O	107.1	17.6438	31
139	Phenol, 4-propyl-	C9H12O	107.1	11.0257	31
140	Phenol, 4,4'-(1-methylethylidene)bis-	C15H16O2	213.1	18.7999	31
141	3,4-Dehydro-β-ionone	C13H18O	131.1	6.81835	31
142	.tau.-Cadinol	C15H26O	161.1	9.71613	31
143	Phthalic acid, cyclobutyl isobutyl ester	C16H20O4	149	17.8995	30
144	Benzene, (1-methoxy-4-methyl-3-pentenyl)-	C13H18O	121.1	15.8719	30
145	(1H)Pyrrole-3-carbonitrile, 2-methyl-	C6H6N2	106.1	16.5771	30
146	trans-1,2-Di-O-benzoylcyclohexan-1,2-diol	C20H20O4	105.1	19.5813	30
147	Benzenamine, 2,4-dimethyl-	C8H11N	121.1	16.2877	30
148	Toluene, 4-(1,1-dimethyl-2-propynyloxy)-	C12H14O	159.1	10.4384	30
149	Trimethylindium	C3H9In	145.1	15.5026	30
150	1H-Pyrazole-1-carboximidamide, 3,5-dimethyl-	C6H10N4	96.1	4.67186	29
151	Benzene, 1,4-dimethyl-2-(2-methylpropyl)-	C12H18	105.1	7.60755	29
152	3-Butyl-2-methyl-6,7-dihydro-5H-cyclopenta[b]pyridine-4-amine	C13H20N2	161.1	8.66176	29
153	2,3,4-Trifluorobenzoic acid, 2-formyl-4,6-dichlorophenyl ester	C14H5Cl2F3O3	159.1	13.4278	29
154	1-Methylene-2-benzyloxy-cyclopropane	C11H12O	91.1	18.6139	29
155	9-Methyl-S-octahydrophenanthrene	C15H20	200.1	22.8617	29
156	3,7-Cyclodecadien-1-one, 3,7-dimethyl-10-(1-methylethylidene)-, (E,E)-	C15H22O	107.1	12.7769	29
157	3-(2-Methoxyethoxymethoxy)-2-methylpentan-1-ol	C10H22O4	89	1.77538	29
158	Azulene, 1,4-dimethyl-7-(1-methylethyl)-	C15H18	183.1	12.7628	29
159	Bicyclo[3.1.0]hexan-3-ol, 4-methylene-1-(1-methylethyl)-, (1.alpha.,3.alpha.,5.alpha.)-	C10H16O	92.1	4.04683	29
160	ethanone, 1-phenyl-2-(phenylthio)-	C14H12OS	105.1	20.1835	29
161	dl-2-Benzylaminooctanol	C15H25NO	204.2	9.11486	29
162	Cubenene	C15H24	119.1	6.25452	29
163	.beta.-Elemenone	C15H22O	107.1	11.305	29
164	3-[p-Methoxyphenylamino]isonicotinic acid	C13H12N2O3	43	26.5544	28
165	Succinic acid, 2-ethylhexyl 4-methoxybenzyl ester	C20H30O5	121.1	13.0003	28
166	D-Alanine, N-(4-butylbenzoyl)-, hexyl ester	C20H31NO3	161.1	9.48454	28
167	2-Isoamyl-6-methylpyrazine	C10H16N2	108.1	15.8871	28
168	Manganocene	C10H10Mn	120.1	21.1152	28
169	Cyclohexanemethanol, 4-ethenyl-.alpha.,.alpha.,4-trimethyl-3-(1-methylethenyl)-, [1R-(1.alpha.,3.alpha.,4.beta.)]-	C15H26O	59.1	8.27407	28
170	Benzene, 1-trifluoromethyl-4-(2-methoxybenzyloxy)-3-nitro-	C15H12F3NO4	121.1	16.3484	28
171	3-Chloro-2-fluorobenzoic acid, 4-nitrophenyl ester	C13H7ClFNO4	157.1	13.5691	28
172	(1R,2S)-(-)-2-Amino-1,2-diphenylethanol	C14H15NO	106.1	16.9503	28
173	Benzene, 1-ethoxy-4-ethyl-	C10H14O	107.1	6.35196	27
174	1-Pentanone, 1-(2-furanyl)-	C9H12O2	95.1	10.5475	27
175	1-Phenyl-1-decanol	C16H26O	107.1	16.9589	27
176	2H-1-benzopyran-6-ol, 3,4-dihydro-2,2-dimethyl-4-(1-methylethyl)-	C14H20O2	177.1	13.165	27
177	1H-Cycloprop[e]azulen-7-ol, decahydro-1,1,7-trimethyl-4-methylene-, [1ar-(1a.alpha.,4a.alpha.,7.beta.,7a.beta.,7b.alpha.)]-	C15H24O	205.2	11.0611	27
178	o-Phenylene benzeneboronate	C12H9BO2	196.1	16.9643	27
179	Fumaric acid, di(2-methylcyclohex-1-enylmethyl) ester	C20H28O4	108.1	11.6725	27
180	(+)-2-Bornanone	C10H16O	95.1	3.70922	27
181	Seselin	C14H12O3	213.1	20.573	27
182	Benzenemethanol, 4-(1-methylethyl)-, acetate	C12H16O2	107	5.91826	27
183	2-Penten-1-one, 1-(2-hydroxy-5-methylphenyl)-4-methyl-	C13H16O2	161.1	9.58541	27
184	2,3,4-Trifluorobenzoic acid, isopropyl ester	C10H9F3O2	159.1	11.362	27
185	Metacrate	C9H11NO2	108.1	12.8047	27
186	Benzene, 1,3-dimethyl-	C8H10	91.1	10.8465	27
187	3-[3-(4-Hydroxyphenyl)-3-oxoprop-1-en-1-yl]-6-methylchromen-4-one	C19H14O4	185.1	18.9542	27
188	2-Oxabicyclo[2.2.2]octan-6-ol, 1,3,3-trimethyl-, acetate	C12H20O3	43	5.07311	27
189	3-Benzoylbicyclo[3.3.1]non-6-ene	C16H18O	105.1	26.6351	27
190	1,1'-Biphenyl, 5-hydroxy-3,4'-dimethoxy-	C14H14O3	230.1	20.0466	27
191	Benzenamine, 4-[(2-methyl-1H-imidazol-1-yl)methyl]-	C11H13N3	106.1	17.7319	27
192	.alpha.-Muurolene	C15H24	105.1	7.29774	27
193	Octahydroanthracen, 3,9-dimethyl-4-hydroxymethylene-3-[1-carboxy-2,5,6-trimethyl]heptyl]-	C28H42O3	228.1	20.5242	26
194	2,3-Dihydro-1H-2-propylcyclopenta[b]quinoxaline	C14H16N2	212.1	17.6866	26
195	Benzenebutanenitrile, 4-methoxy-.gamma.-oxo-	C11H11NO2	135.1	12.2435	26
196	Dimethylphosphinic fluoride	C2H6FOP	81.1	14.8115	26
197	Sebacic acid, nonyl 4-(2-phenylpropyl-2)-phenyl ester	C34H50O4	212.1	17.8295	26
198	1,3-Indandione, 2-acetyl-	C11H8O3	173.1	18.3894	26
199	L-Valine, N-(4-ethylbenzoyl)-, decyl ester	C24H39NO3	204.2	9.82896	26
200	.alpha.-Guaiene	C15H24	105.1	6.48585	26
201	4-Chlorobutanoic anhydride	C8H12Cl2O3	105.1	18.3262	26
202	1-Azaxanthone	C12H7NO2	197.1	18.7034	26
203	Orcinol	C7H8O2	107.1	13.9153	26
204	3,5,8a-trimethyl-4,4a,8a,9-tetrahydronaphtho[2,3-b]furan	C15H18O	214.1	9.4535	26
205	Benzene, 1-methoxy-4-methyl-2-(1-methylethyl)-	C11H16O	149.1	4.35292	26
206	Benzenamine, 4-[[2-(1-methylethyl)-1H-imidazol-1-yl]methyl]-	C13H17N3	106.1	18.9761	26
207	Naphthalene, 1,2,4a,5,6,8a-hexahydro-4,7-dimethyl-1-(1-methylethyl)-,[1R-(1.alpha.,4a.alpha.,8a.alpha.)]-	C15H24	105.1	8.06838	26
208	Salvial-4(14)-en-1-one	C15H24O	123.1	8.43419	26
209	propanedinitrile, 2,2'-(1,3-dithietane-2,4-diylidene)bis-	C8N4S2	108.1	11.7956	26
210	2-(2-Benzyldecahydroisoquinolin-3-yl)ethanol	C18H27NO	228.1	21.518	26
211	Bicyclo[2.2.1]heptan-2-ol, 2,3,3-trimethyl-	C10H18O	71	3.74054	26
212	3-(2-Isopropyl-5-methylphenyl)-2-methylpropionic acid	C14H20O2	133.1	11.921	26
213	Benzhydrazide, N2-(1-benzyl-4-piperidylidene)-2-fluoro-	C19H20FN3O	187.1	14.6182	26
214	(1S,3S,5S)-1-Isopropyl-4-methylenebicyclo[3.1.0]hexan-3-yl acetate	C12H18O2	91	4.94915	26
215	1,1'-Carbonyldiimidazole	C7H6N4O	68.1	16.0167	26
216	2H-Indol-2-one, 1,3-dihydro-1,3,3-trimethyl-	C11H13NO	160.1	13.5863	26
217	3,5,8a-Trimethyl-4,6,8a,9-tetrahydronaphtho[2,3-b]furan	C15H18O	108.1	15.2905	26
218	(S)-(+)-6-Methyl-1-octanol	C9H20O	55.1	7.79362	26
219	Indazol-4-one, 3-(4-hydroxyphenyl)-1,5,6,7-tetrahydro-	C13H12N2O2	200.1	23.3168	26
220	2-Fluorobenzoic acid, 3-methylphenyl ester	C14H11FO2	123.1	15.8831	25
221	Ethanone, 1-(4-cyclohexylphenyl)-	C14H18O	187.1	14.5678	25
222	Cyclopropanecarboxamide, N-(3-methylphenyl)-	C11H13NO	107.1	14.3952	25
223	4,4'-Dimethylbenzoin	C16H16O2	121.1	16.8944	25
224	Pentanoic acid, 4-oxo-, phenylmethyl ester	C12H14O3	107.1	3.05192	25
225	1H-Imidazole-4-carboxamide, N-phenyl-	C10H9N3O	93.1	15.9766	25
226	Benzene, pentamethyl-	C11H16	133.1	7.2462	25
227	Benzene, 1,1'-(1,1,10,10-tetramethyl-1,10-decanediyl)bis[3,4-dimethyl-	C30H46	147.1	15.2823	25
228	Cyclobutaneacetonitrile, 1-methyl-2-(1-methylethenyl)-	C10H15N	68.1	5.86868	25
229	Benzene, 1-ethyl-4-methyl-	C9H12	105.1	5.22752	25
230	1-Benzoyl-2-t-butyl-3-methyl-imidazolidin-4-one	C15H20N2O2	105.1	18.4824	25
231	2-(Diethylaminophenylmethyl)cyclohexanol	C17H27NO	162.1	17.5066	25
232	Benzoic acid, 3-methyl-, 2-oxo-2-phenylethyl ester	C16H14O3	105.1	20.0744	25
233	4-Methylbenzoic acid, 3-pentyl ester	C13H18O2	119.1	12.4816	25
234	Benzhydrazide, 3-methyl-N2-[1-methyl-2-(5-methyl-3-nitro-1-pyrazolyl)ethylideno]-	C15H17N5O3	119.1	11.3687	25
235	(3-Methylphenyl) methanol, n-pentyl ether	C13H20O	106.1	24.2428	25
236	4-Fluorobenzoic acid, tridec-2-ynyl ester	C20H27FO2	123.1	10.3506	25
237	Oxalic acid, monoamide, N-ethyl-N-(3-methylphenyl)-, decyl ester	C21H33NO3	162.1	13.6798	25
238	5-Amino-1-(2-cyano-ethyl)-1H-pyrazole-4-carbonitrile	C7H7N5	108.1	11.4994	25
239	Pentanoic acid, 4-oxo-	C5H8O3	43	2.74356	25
240	2,5-Furandicarboxaldehyde	C6H4O3	124.1	15.3322	25
241	Tyramine, N-formyl-	C9H11NO2	107.1	21.3631	25
242	1-Benzyl-3-hydroxypyridinium hydroxide	C12H13NO2	91.1	20.3801	25
243	1,2-Bis(p-acetoxyphenyl)ethanedione	C18H14O6	121.1	13.6422	25
244	Benzenamine, 4-(2-phenylethyl)-	C14H15N	106.1	18.0251	25
245	1H-Purine-6-carbonitrile	C6H3N5	145.1	14.1194	25
246	Benzaldehyde, 4-(1-methylethyl)-	C10H12O	148.1	4.2832	25
247	2,3,4-Trifluorobenzoic acid, 2-chloroethyl ester	C9H6ClF3O2	159.1	16.6639	24
248	((4aS,8S,8aR)-8-Isopropyl-5-methyl-3,4,4a,7,8,8a-hexahydronaphthalen-2-yl)methanol	C15H24O	159.1	11.727	24
249	2-Ethyl-2-phenyl-1,3-benzodioxole	C15H14O2	197.1	20.0016	24
250	Quinoline, 2,7-dimethyl-	C11H11N	157.1	10.6657	24
251	2,3-Dihydro-8-methoxy-4-methyl-1H-1,5-benzodiazepin-2-one	C11H12N2O2	204.2	10.0936	24
252	1,3-Benzenediol, o-(4-butylbenzoyl)-o'-methoxycarbonyl-	C19H20O5	161.1	10.7566	24
253	2,4,5,7-Tetramethyl-1,2,3,4-tetrahydropyrimido[3,4-a]indole	C15H20N2	185.1	22.003	24
254	1,3-Benzenediol, o-(2-furoyl)-	C11H8O4	95.1	10.2906	24
255	Naphthalene, 1,2,3,5,6,7,8,8a-octahydro-1,8a-dimethyl-7-(1-methylethenyl)-, [1R-(1.alpha.,7.beta.,8a.alpha.)]-	C15H24	161.1	7.76071	24
256	Acetic acid, cesium salt	C2H3CsO2	133.1	14.7493	24
257	6-Methoxy-3-methylbenzofuran	C10H10O2	162.1	13.2774	24
258	p-Cyanophenyl p-(3-butenyloxy)benzoate	C18H15NO3	121.1	14.5949	24
259	Pyrene, 1,9-dimethyl-	C18H14	230.1	20.2561	24
260	Curcumene	C15H22	131.1	7.27996	24
261	Ylangene	C15H24	105.1	5.584	24
262	1-Benzoyl-2-t-butyl-5-ethyl-3-methylimidazolidin-4-one	C17H24N2O2	105.1	17.0204	24
263	Phenylphosphonic acid, dodecyl ethyl ester	C20H35O3P	187.1	15.7902	24
264	l-Phenylalanine, N-(2,3,4-trifluorobenzoyl)-, methyl ester	C17H14F3NO3	159.1	12.6797	24
265	Methanone, (2,3-dihydro-5-benzofuryl)(4-morpholyl)-	C13H15NO3	147.1	11.7372	24
266	.alpha.-Phellandrene	C10H16	93.1	3.20708	24
267	2-Cyano-5-(4-fluorophenyl)pyrimidine	C11H6FN3	199.1	22.0477	24
268	3,4-Methylenedioxymethamphetamine, N-benzoyl-	C18H19NO3	105.1	14.465	24
269	2-Cyclohexen-1-one, 3-methyl-6-(1-methylethyl)-	C10H16O	82	5.2745	24
270	Phenol, 4-pentyl-	C11H16O	107.1	13.1207	24
271	Propyphenazone	C14H18N2O	215.1	21.7028	24
272	Tricyclo[4.4.0.0(2,8)]decane, 3-hydroxy-, acetate	C12H18O2	43	5.36483	24
273	Butanamide, N-phenyl-	C10H13NO	93.1	11.2021	24
274	1-Penten-3-one, 2,4-dimethyl-	C7H12O	69	9.66354	24
275	Anthra[1,9-cd]pyrazol-6(2H)-one	C14H8N2O	220.2	11.6107	23
276	3-Cyclohexen-1-one, 2-isopropyl-5-methyl-	C10H16O	82	4.44661	23
277	2,3,4-Trifluorobenzoic acid, 3-pentyl ester	C12H13F3O2	159.1	13.8929	23
278	Phenol, 4-ethyl-2-methyl-	C9H12O	121.1	12.1019	23
279	Benzonitrile, 4-fluoro-	C7H4FN	121.1	12.5908	23
280	2-Pentenenitrile, 3-methyl-5-phenyl-	C12H13N	91.1	20.3514	23
281	Isoquinoline, 1-[(3,5-dibenzyloxy)benzyl]-1,2,3,4-tetrahydro-6-methoxy-	C31H31NO3	162.1	17.7708	23
282	Pyrazole-3-carboxamide, N-(4-tolyl)-4-amino-1-methyl-	C12H14N4O	124.1	19.1964	23
283	Dodecanamide	C12H25NO	59	29.4703	23
284	.alpha.-Phellandrene, dimer	C20H32	93.1	7.41365	23
285	(2-Fluorophenyl) methanol, 2-methylpropyl ether	C11H15FO	109.1	15.7487	23
286	2-Dimethylisopropylsilyloxynaphthalene	C15H20OSi	201.1	24.9816	23
287	Difenoxin	C28H28N2O2	218.1	12.8949	23
288	N-Acetyltyramine	C10H13NO2	107.1	22.131	23
289	dl-7-Azatryptophan	C10H11N3O2	131.1	10.676	23
290	(+-)-N-Benzyl-alpha-methyl-N-nitrosobenzylamine	C15H16N2O	105.1	15.2498	23
291	2-Butenal, 2-methyl-4-[(2-oxo-2H-1-benzopyran-7-yl)oxy]-	C14H12O4	162.1	27.7459	23
292	Phenol, 4-ethoxy-	C8H10O2	110	3.76848	23
293	isoledene	C15H24	105.1	6.88009	23
294	4-Formyl-3,5-dimethyl-1H-pyrrole-2-carbonitrile	C8H8N2O	147.1	10.6681	23
295	3-Cyclohexene-1-ethanol, .alpha.-ethenyl-.alpha.,3-dimethyl-6-(1-methylethylidene)-	C15H24O	93.1	11.8782	23
296	Benzenecarbothioic acid, 2,4,6-triethyl-, S-(2-phenylethyl) ester	C21H26OS	189.2	8.76613	23
297	.alpha.-Cubebene	C15H24	161.1	6.61144	23
298	2-(3-Hydroxy-2-nitrocyclohexyl)-1-phenylethanone	C14H17NO4	105.1	22.8387	23
299	3-Methyl-5-nonylpyrrolizidine	C17H33N	124	19.2453	23
300	D-Alanine, N-(2,6-difluoro-3-methylbenzoyl)-, undecyl ester	C22H33F2NO3	155.1	23.9312	23
301	10-epi-.gamma.-Eudesmol	C15H26O	59.1	9.69409	23
302	Glutaric acid, 2-fluorophenyl 4-methoxybenzyl ester	C19H19FO5	121.1	15.2997	23
303	4-Trifluoromethylbenzohydroxamic acid	C8H6F3NO2	145.1	15.1521	23
304	L-Alanine, N-benzoyl-, methyl ester	C11H13NO3	105.1	14.9012	23
305	Methyltetrafluorophosphorane	CH3F4P	107.1	15.3445	23
306	l-Alanine, N-(p-toluoyl)-, octyl ester	C19H29NO3	162.1	13.1149	23
307	1,5-Cyclohexadiene-1-methanol, 4-(1-methylethyl)-	C10H16O	79	4.13426	23
308	1,2-Benzenediol, o-(4-methoxybezoyl)-o'-(5-chlorovaleryl)-	C19H19ClO5	135.1	7.51536	22
309	trans-Carveol	C10H16O	109.1	4.1195	22
310	Phenol, 3,4-dimethyl-	C8H10O	107.1	7.759	22
311	p-Acrylotoluidide	C10H11NO	107.1	12.0708	22
312	Benzene, 1-(1,5-dimethylhexyl)-4-methyl-	C15H24	119.1	10.3397	22
313	[1,2,4]Triazolo[1,5-a]pyrimidine, 5,7-dimethyl-	C7H8N4	109.1	8.93218	22
314	Hydroxylamine, O-(phenylmethyl)-	C7H9NO	91.1	8.42455	22
315	Hex-1-yne, 6-benzyloxy-	C13H16O	91.1	18.7148	22
316	1,6,6-Trimethylbicyclo(3.3.0)oct-7-en-2-one	C11H16O	93.1	14.4966	22
317	4-Benzyloxybenzoic acid	C14H12O3	91.1	16.9174	22
318	JWH 250 5-hydroxyindole metabolite	C22H25NO3	230.1	19.7641	22
319	Benzene, (2-methylpropyl)-	C10H14	91.1	6.09409	22
320	Humulene	C15H24	93.1	7.39254	22
321	Furan, 2-ethyl-5-methyl-	C7H10O	95.1	7.58868	22
322	9H-Pyrido(3,4-b)indole, 6-methoxy-1-methyl-	C13H12N2O	212.1	17.8794	22
323	2,3,6-Trifluorobenzyl alcohol, 1-methylpropyl ether	C11H13F3O	145.1	16.766	22
324	Thiazole, 2-methyl-4-phenyl-	C10H9NS	134.1	14.0821	22
325	Ethanone, 1,1',1''-(1,3,5-benzenetriyl)tris-	C12H12O3	204.2	9.24186	22
326	Benzaldehyde, 3-[(2,4-dichlorophenyl)methoxy]-	C14H10Cl2O2	159.1	16.1311	22
327	Benzaldehyde, 3-methyl-	C8H8O	91.1	3.62604	22
328	.alpha.-Methyltyrosine, N,O-diacetyl-	C14H17NO5	107.1	13.2883	22
329	4-Octylaniline	C14H23N	106.1	11.0865	22
330	l-Alanine, N-(4-butylbenzoyl)-, isobutyl ester	C18H27NO3	161.1	10.3131	22
331	1H-Pyrazole-4-carboxaldehyde, 1,5-dimethyl-	C6H8N2O	124	6.48809	22
332	Spiro[2.4]heptane, 1,2,4,5-tetramethyl-6-methylene-	C12H20	93.1	10.2774	22
333	Pipecolic acid, N-hexyloxycarbonyl-, heptadecyl ester	C30H57NO4	212.1	17.5675	22
334	Silane, ethyldimethylphenyl-	C10H16Si	135.1	13.0803	22
335	4-Fluorobenzylamine, N-decyl-N-methyl-	C18H30FN	109.1	7.8195	22
336	Imidazole, 4-trifluoroacetyl-	C5H3F3N2O	95.1	10.302	22
337	Phenol, 4-ethyl-	C8H10O	107.1	9.4415	22
338	1-Butanone, 1-(4-hydroxyphenyl)-	C10H12O2	121.1	9.03186	22
339	Phosphorus pentafluoride	F5P	107.1	14.304	22
340	3H-Pyrazol-3-one, 2,4-dihydro-5-methyl-4-(1-oxopropyl)-2-phenyl-	C13H14N2O2	230.1	19.444	22
341	Gossonorol	C15H22O	43	3.87523	22
342	p-Mentha-1(7),8(10)-dien-9-ol	C10H16O	93.1	4.22781	21
343	1,5-Dimethyl-2-pyrrolecarbonitrile	C7H8N2	119.1	14.4173	21
344	Phthalic acid, 6-ethyl-3-octyl butyl ester	C22H34O4	149	19.3025	21
345	Benzenamine, 4,4'-(1,2-ethanediyl)bis-	C14H16N2	106.1	18.8828	21
346	Nicotinic acid, 4-nitrophenyl ester	C12H8N2O4	106.1	14.4734	21
347	3-Chloro-2,4-pentanedione	C5H7ClO2	43	7.02886	21
348	Succinic acid, 2,4,6-trichlorophenyl 3-phenoxybenzyl ester	C23H17Cl3O5	183.1	14.484	21
349	2-Furancarboxamide, N-(3-methylphenyl)-	C12H11NO2	201.1	19.749	21
350	1,2-Benzenediol, O-(4-methylbenzoyl)-O'-(2-(trifluoromethyl)benzoyl)-	C22H15F3O4	119.1	18.7422	21
351	2-Cyclohexen-1-ol, 2-methyl-5-(1-methylethenyl)-, cis-	C10H16O	109	4.12038	21
352	1H-Pyrazole, 3-amino-4-bromo-5-methyl-	C4H6BrN3	175.1	15.3775	21
353	1,4,6-Trimethyl-1,2,3,3a,4,7,8,8a-octahydro-4,7-ethanoazulene	C15H24	108.1	12.5011	21
354	1-Penten-3-one, 1-(4-methoxyphenyl)-4-methyl-	C13H16O2	161.1	7.94719	21
355	N-Benzyl-N-methyl-2-oxo-2-phenylacetamide	C16H15NO2	105.1	14.1279	21
356	cis-Muurola-4(15),5-diene	C15H24	161.1	7.65148	21
357	Phthalic acid, di(2,4,5-trifluorobenzyl) ester	C22H12F6O4	149.1	12.3731	21
358	2',4'-Dihydroxy-3',5'-dimethoxyacetophenone	C10H12O5	212.1	17.1651	21
359	Propanamide, N-phenyl-	C9H11NO	93.1	10.5811	21
360	2,8-Dimethylphenoxathiin	C14H12OS	228.1	22.8131	21
361	2-Trifluoromethylbenzylamine, N-decyl-N-methyl-	C19H30F3N	202.2	14.6685	21
362	3,5-Dihydroxy-4'-methoxydiphenyl	C13H12O3	216.1	14.9387	21
363	N-Butylbenzylamine	C11H17N	91.1	16.0146	21
364	Camphor	C10H16O	95.1	4.36367	21
365	Sebacic acid, di(4-trifluoromethoxybenzyl) ester	C26H28F6O6	185.1	17.8292	21
366	1,3-Cyclopentadiene, 5,5-dimethyl-1-ethyl-	C9H14	107.1	7.30462	21
367	2-Isobutyl-4-methylpyridine	C10H15N	107.1	13.7946	21
368	9-Methyltetracyclo[7.3.1.0(2.7).1(7.11)]tetradecane	C15H24	189.2	7.51857	21
369	2-Furoic acid, 3-methylphenyl ester	C12H10O3	95.1	15.3317	21
370	4'-Propoxy-2-methylpropiophenone	C13H18O2	121.1	12.8189	21
371	8a-Methyl-5-methylene-3-([(pyridin-2-ylmethyl)-amino]-methyl)-decahydro-naphtho[2,3-b]furan-2-one	C21H28N2O2	93.1	12.7372	21
372	Ferrocene, acetyl-	C12H12FeO	228.1	23.2633	21
373	Hydrazine, (phenylmethyl)-	C7H10N2	91.1	10.022	21
374	Benzene, 1-methyl-3-(1-methylethyl)-	C10H14	119.1	3.15257	21
375	D-Alanine, N-(2,4,5-trifluoro-3-methoxybenzoyl)-, isohexyl ester	C17H22F3NO4	232.1	17.511	21
376	(S,E)-2,5-Dimethyl-4-vinylhexa-2,5-dien-1-yl acetate	C12H18O2	43	5.49438	21
377	Propanamide, 2,2-dimethyl-N-(2'-t-butylcarbonylphenyl)-	C16H23NO2	204.2	8.95586	21
378	L-Alanine, 2-methyl-N-(n-butyl)-N-(4-methylphenyl)-, n-butyl ester	C19H31NO2	204.2	9.14452	21
379	2',6'-Dimethoxyacetophenone	C10H12O3	165.1	5.23595	21
380	Dimethyl sulfone	C2H6O2S	79.1	9.03857	21
381	4-(4-Acetoxyphenoxy)benzoic acid	C15H12O5	230.1	18.0226	21
382	O-Benzyl-L-tyrosine	C16H17NO3	91.1	20.1839	21
383	Pentafluoropropionic anhydride	C6F10O3	119.1	13.35	21
384	1-Naphthalenol, 1,2,3,4,4a,7,8,8a-octahydro-1,6-dimethyl-4-(1-methylethyl)-, [1R-(1.alpha.,4.beta.,4a.beta.,8a.beta.)]-	C15H26O	161.1	9.73681	21
385	2,2-Dimethyl-1,2,3,4-tetrahydro-.gamma.-carboline	C13H16N2	143.1	19.386	21
386	2,3,4-Trifluorobenzoic acid, 4-cyanophenyl ester	C14H6F3NO2	159.1	11.4473	21
387	Silane, methyltripropynyl-	C10H12Si	145.1	15.4566	21
388	1-Propanone, 1-(2-furanyl)-	C7H8O2	95.1	13.8416	21
389	Benzenehexanenitrile, .beta.,.beta.-dimethyl-.epsilon.-oxo-	C14H17NO	105.1	19.709	21
390	Butanamide, N-(3-methylphenyl)-	C11H15NO	107.1	14.1317	21
391	Ethyl bromide	C2H5Br	108.1	12.3132	21
392	3-(4-Cyanomethyl-1H-pyrrol-3-yl)-propionitrile	C9H9N3	119.1	14.354	21
393	1H-Indazole, 5,7-dimethyl-	C9H10N2	146.1	4.5904	20
394	1H-Pyrido(4,3-b)indole, 2,3,4,5-tetrahydro-1,1,3,3-tetramethyl-	C15H20N2	213.1	21.739	20
395	Benzamide	C7H7NO	121.1	16.8798	20
396	Benzenamine, 4-ethyl-	C8H11N	106.1	24.3628	20
397	1,2-Bis(4-methoxyphenyl)ethane-1,2-diamine	C16H20N2O2	136.1	7.84545	20
398	Benzyl mandelate	C15H14O3	107.1	9.36105	20
399	Glycine, N-(2,3,4-trifluorobenzoyl)-, methyl ester	C10H8F3NO3	159.1	19.3956	20
400	4-Methylbenzylamine, N,N-dihexyl-	C20H35N	218.1	15.9323	20
401	Benzene, 1,1'-(1,1,2,2-tetramethyl-1,2-ethanediyl)bis-	C18H22	119.1	15.8985	20
402	Benzaldehyde, 3-(4-methoxyphenoxy)-	C14H12O3	228.1	19.4707	20
403	2-Phenylacetic acid, 2,2,2-trifluoroethyl ester	C10H9F3O2	91.1	16.9659	20
404	Cyclopropanecarboxylic acid, 1-(phenylmethyl)-, 2,6-bis(1,1-dimethylethyl)-4-methylphenyl ester	C26H34O2	159.1	11.8747	20
405	2,3-Dimethoxy-5-aminocinnamonitrile	C11H12N2O2	204.2	8.74865	20
406	Benzene, 1,3,5-tris(1-methylethyl)-	C15H24	204.2	7.67115	20
407	Ethaneperoxoic acid, 1-cyano-4,4-dimethyl-1-phenylpentyl ester	C16H21NO3	105.1	11.0008	20
408	Benzamide, 2-methoxy-N-methallyl-	C12H15NO2	135.1	11.8884	20
409	l-Leucine, N-methyl-N-(2-methoxyethoxycarbonyl)-, tetradecyl ester	C25H49NO5	202.2	16.1425	20
410	2-Cyclohexen-3-ol-1-one, 2-[1-iminoethyl]-	C8H11NO2	153.1	14.5252	20
411	(2-Methyl-benzoimidazol-1-yl)-acetic acid, methyl ester	C11H12N2O2	145.1	12.4558	20
412	1,3-Butanedione, 2-sec-butyl-1-phenyl-	C14H18O2	105.1	11.153	20
413	Phenol, 4-(1-phenylethyl)-	C14H14O	183.1	14.8887	20
414	2H-1-Benzopyran-2-one, 6-amino-	C9H7NO2	161.1	10.084	20
415	Benzene, (1,1-diethylpropyl)-	C13H20	105.1	11.0793	20
416	4-Benzyloxyaniline	C13H13NO	108	17.2093	20
417	(R,Z)-2-Methyl-6-(4-methylcyclohexa-1,4-dien-1-yl)hept-2-en-1-ol	C15H24O	93.1	9.4646	20
418	2,6,6-Trimethylcyclohexa-1,4-dienecarbaldehyde	C10H14O	121.1	3.3969	20
419	1-Propanone, 1-phenyl-3-[2-(phenylmethoxy)phenyl]-	C22H20O2	91.1	15.8361	20
420	N-Allyl-p-hydroxybenzamide	C10H11NO2	121.1	14.1449	20
421	Benzene, 1,1'-(oxydiethylidene)bis-	C16H18O	105.1	22.7214	20
422	Benzofuran, 4,7-dimethyl-	C10H10O	146.1	4.16845	20
423	3-Benzyloxybenzyl alcohol	C14H14O2	91.1	14.2088	20
424	2-Amino-4-isopropyl-5-oxo-5,6,7,8-tetrahydro-4H-chromene-3-carbonitrile	C13H16N2O2	189.2	10.5333	20
425	1-(2-[2-Methyl-2-(5-methyl-furan-2-yl)-propyl]-cyclopropyl)-ethanone	C14H20O2	123.1	9.4326	20
426	4-Oxo-4-phenylbutyric acid, butyl ester	C14H18O3	105.1	9.7834	20
427	4-Methylbicyclo(3.2.2)nona-3,6-dien-2-one	C10H12O	148.1	13.8865	20
428	Acetamide, N-methyl-2-[(phenylmethyl)amino]-	C10H14N2O	91.1	19.9977	20
429	1-Acetyl-4,6,8-trimethylazulene	C15H16O	197.1	19.0932	20
430	1,2-Benzenediol, O-(4-butylbenzoyl)-O'-(butoxycarbonyl)-	C22H26O5	161.1	8.5682	20
431	Ethyl diazoacetate	C4H6N2O2	69	4.41063	19
432	Phosphonic acid, phenyl-, bis[5-methyl-2-(1-methylethyl)cyclohexyl] ester	C26H43O3P	159.1	13.4064	19
433	L-Leucine, N-methyl-N-(hexyloxycarbonyl)-, octadecyl ester	C32H63NO4	228.1	18.8691	19
434	Acrylanilide	C9H9NO	93.1	10.2447	19
435	(5S,6R,7S,10R)-7-Isopropyl-2,10-dimethylspiro[4.5]dec-1-en-6-ol	C15H26O	121.1	9.03284	19
436	Pyrazine, 2-ethyl-6-methyl-	C7H10N2	122	14.1753	19
437	Thiazole, 5-phenyl-	C9H7NS	161.1	11.0947	19
438	(+)-4-Carene	C10H16	93.1	3.83316	19
439	D-Alanine, N-(4-butylbenzoyl)-, isohexyl ester	C20H31NO3	161.1	9.7229	19
440	2-Propenoic acid, ethenyl ester	C5H6O2	55.1	22.7782	19
441	Acetamide, N-phenyl-	C8H9NO	93.1	10.573	19
442	(4aS,8aR)-3,8a-Dimethyl-5-methylene-4,4a,5,6,7,8,8a,9-octahydronaphtho[2,3-b]furan	C15H20O	108.1	10.6171	19
443	5-Methyl-4-hexene-1-yl acetate	C9H16O2	96	8.87832	19
444	1H-Pyrazole, 5-methoxy-1,3-dimethyl-	C6H10N2O	126.1	8.52716	19
445	4-(2-Ethylhexoxy)ethylbenzene	C16H26O	122.1	10.2346	19
446	1H-Pyrrole-2-carboxaldehyde, 1-methyl-	C6H7NO	109.1	12.6284	19
447	Sedoheptulosan tetrabenzoate	C35H28O10	105.1	11.899	19
448	cis-.alpha.-Copaene-8-ol	C15H24O	159.1	11.8198	19
449	3,4-Dibromo-1-pentene	C5H8Br2	147.1	13.1517	19
450	Anthracen-9-one, 10-heptyl-10-hydroxy-	C21H24O2	209.2	20.8439	19
451	Benzene, 1,2,4-trimethyl-	C9H12	105.1	16.4597	19
452	Furfurylmethylamphetamine	C15H19NO	81.1	13.8683	19
453	Phosphoric acid, tris(phenylmethyl) ester	C21H21O4P	187.1	14.7899	19
454	2-Methyl-1-(2-methyl-4-propoxyphenyl)propan-1-one	C14H20O2	177.1	12.015	19
455	9H-Xanthen-9-one, 1,3,8-trihydroxy-	C13H8O5	244.1	21.9671	19
456	5,5-Dimethyl-1-phenyl-3-hexyn-1-one	C14H16O	105.1	22.6388	19
457	p-(Isopropylsulfamoyl)benzoic acid	C10H13NO4S	228.1	20.8185	19
458	2H-1-Benzopyran-3-carbonitrile, 2-oxo-	C10H5NO2	171.1	22.5257	19
459	1-(2,4-Dihydroxyphenyl)-2-(4-methoxy-3-nitrophenyl)ethanone	C15H13NO6	137.1	12.2582	19
460	3H-1,2,4-Triazole-3-thione, 5-(1,1-dimethylethyl)-1,2-dihydro-	C6H11N3S	157.1	13.7258	19
461	4-N-Hexylaniline	C12H19N	106.1	12.142	19
462	3-Imidazol-1-ylpropanenitrile	C6H7N3	121.1	10.2322	19
463	Benzenemethanol, .alpha.,.alpha.,4-trimethyl-	C10H14O	43	4.38447	19
464	2-Acetyl-6-methoxynaphthalene	C13H12O2	185.1	14.5833	19
465	Coumarin-6-ol, 5,7-difluoro-3,4-dihydro-4,4-dimethyl-	C11H10F2O3	43	26.3271	19
466	3-Benzyloxyaniline	C13H13NO	91.1	19.6723	19
467	2,2'-Ethylenediphenol	C14H14O2	107.1	15.0412	19
468	Fenchol	C10H18O	81.1	3.44763	19
469	1,3-Benzenediol, o-(4-methylbenzoyl)-o'-(2-methoxybenzoyl)-	C22H18O5	135.1	11.6757	19
470	Copaene	C15H24	161.1	6.43253	19
471	L-(-)-Fucose, tetrakis(trifluoroacetate), benzyloxime (isomer 1)	C21H15F12NO9	91.1	13.3208	19
472	o-Anisic acid, tridec-2-ynyl ester	C21H30O3	135.1	11.8007	19
473	Heptanoic acid	C7H14O2	60	5.82079	19
474	Succinic acid, diamide, N,N'-diethyl-N,N'-diphenyl-	C20H24N2O2	204.2	8.486	19
475	Benzoic acid, 4-(4-ethylcyclohexyl)-, 4-butoxy-2,3-dicyanophenyl ester	C27H30N2O3	215.1	23.6354	19
476	Isophthalic acid, ethyl tridec-2-ynyl ester	C23H32O4	177.1	12.2321	19
477	2,3,4-Trifluorobenzoic acid, cyclopentyl ester	C12H11F3O2	159.1	11.4821	19
478	Cadala-1(10),3,8-triene	C15H22	157.1	10.0047	19
479	Di(2-furyl)ketone	C9H6O3	162.1	11.0912	19
480	(-)-Aristolene	C15H24	105.1	8.64974	19
481	Pyrido[1,2-a][1,3]benzimidazole-7-carboxylic acid, 1,2,3,4-tetrahydro-, methyl ester	C13H14N2O2	230.1	20.0857	19
482	1,3-Butanedione, 2-allyl-1-phenyl-	C13H14O2	105.1	17.0117	19
483	Cyclohexanecarboxamide, N-[2-(2-phenylacetyl)phenyl]-	C21H23NO2	230.1	20.2033	19
484	1-Penten-3-one	C5H8O	55	14.0393	19
485	(2R,3R)-(-)-2-Benzyloxy-1,3,4-butanetriol, tris(trifluoroacetate)	C17H13F9O7	91.1	16.2813	19
486	Cyanic acid, phenyl ester	C7H5NO	77	17.2089	19
487	1-Undecanol	C11H24O	55.1	5.26122	18
488	2(3H)-Phenanthrenone, 4,4a,9,10-tetrahydro-4a-methyl-	C15H16O	212.1	17.9979	18
489	1H-Pyrido(4,3-b)indole, 2,3,4,5-tetrahydro-2,8-dimethyl-	C13H16N2	157.1	10.1258	18
490	Bicyclo[3.1.0]hexan-3-ol, 4-methylene-1-(1-methylethyl)-, [1S-(1.alpha.,3.beta.,5.alpha.)]-	C10H16O	92	3.984	18
491	Phenethyl isocyanate	C9H9NO	91.1	12.0269	18
492	Propionamide, 3-cyclopentyl-N,N-dibenzyl-	C22H27NO	106.1	17.6173	18
493	3-Methoxy-2,4,5-trifluorobenzoic acid, 2-formyl-4,6-dichlorophenyl ester	C15H7Cl2F3O4	189.2	9.615	18
494	Tetrafluorovinylphosphorane	C2H3F4P	107.1	15.8016	18
495	Cyclohexanone, 5-ethenyl-5-methyl-4-(1-methylethenyl)-2-(1-methylethylidene)-, cis-	C15H22O	121.1	18.4758	18
496	(-)-.alpha.-Panasinsen	C15H24	122.1	8.96372	18
497	trans-Calamenene	C15H22	159.1	7.67261	18
498	5-Methyl-1H-indole-2-carboxylic acid, ethyl ester	C12H13NO2	157.1	16.3774	18
499	(3E,7E)-1,5,5,8-Tetramethylcycloundeca-3,7-dienol	C15H26O	82.1	9.42428	18
500	Ethanone, 1-(4-hydroxyphenyl)-2-phenyl-	C14H12O2	121.1	18.4367	18
501	2-Acetyl-5-methylfuran	C7H8O2	109.1	12.5877	18
502	Hydroxymethyl 2-hydroxy-2-methylpropionate	C6H12O4	59	21.0691	18
503	2-Methyl-3-nitrophenyl .beta.-phenylpropionate	C16H15NO4	105.1	10.5094	18
504	1,2-Oxaphosphole, 3,5-bis(1,1-dimethylethyl)-2,5-dihydro-2-hydroxy-, 2-oxide	C11H21O3P	176.1	12.3065	18
505	Benzene, ethylpentamethyl-	C13H20	161.1	12.2551	18
506	Betazole	C5H9N3	82.1	10.5551	18
507	N-(2,5-Dioxo-1-phenyl-pyrrolidin-3-yl)-2,2,2-trifluoro-N-(4-methoxy-benzyl)-acetamide	C20H17F3N2O4	232.1	18.4188	18
508	Isoquinoline, 1-(3,5-dimethoxybenzyl)-1,2,3,4-tetrahydro-6-methoxy-,	C19H23NO3	162.1	13.8521	18
509	2-Acetyl-3,5-dimethylbenzo(b)thiophene	C12H12OS	204.2	8.84867	18
510	l-Proline, N-(2,3,4-trifluorobenzoyl)-, methyl ester	C13H12F3NO3	159.1	22.3909	18
511	1H-Cyclopropa[a]naphthalene, 1a,2,3,5,6,7,7a,7b-octahydro-1,1,7,7a-tetramethyl-, [1aR-(1a.alpha.,7.alpha.,7a.alpha.,7b.alpha.)]-	C15H24	161.1	7.26028	18
512	Benzeneethanol, 4-hydroxy-	C8H10O2	107.1	11.6557	18
513	4H-Thiazolo[5,4-b]indole, 7-ethyl-2,4-dimethyl-	C13H14N2S	230.1	21.5551	18
514	Silane, 1,3-butadiynyltrimethyl-	C7H10Si	107.1	12.0119	18
515	L-Valine, N-(2,5-difluorobenzoyl)-, hexadecyl ester	C28H45F2NO3	212.1	17.8003	18
516	3-(4-Fluorobenzoyl)-2(3H)-thioxo-4-thiazolyl 4-fluorobenzoate	C17H9F2NO3S2	123.1	14.6357	18
517	Pyrazole-3-carboxylic acid, 4-chloro-1-methyl-, 2-trifluoromethylbenzylidenamino ester	C13H9ClF3N3O2	143.1	15.0386	18
518	4-Ethylbenzoic acid, tridec-2-ynyl ester	C22H32O2	133.1	10.0501	18
519	2-Oxobicyclo(3.2.2)nona-3,6-dien-1-yl benzoate	C16H14O3	105.1	15.3996	18
520	Silane, trimethoxy[3-(oxiranylmethoxy)propyl]-	C9H20O5Si	121.1	17.2508	18
521	1-Acetyl-2,6-naphthalenediol	C12H10O3	202.2	14.1578	18
522	Pyrolo[3,2-d]pyrimidin-2,4(1H,3H)-dione	C6H5N3O2	151.1	11.5738	18
523	2-Pyrrolidinone, 1-phenyl-	C10H11NO	106.1	16.1126	18
524	1,3-Benzenediol, monobenzoate	C13H10O3	105.1	16.3679	18
525	Benzofuran, 4,5,6,7-tetrahydro-3,6-dimethyl-	C10H14O	108.1	5.21144	18
526	Ethanone, 1,1'-(6-hydroxy-2,5-benzofurandiyl)bis-	C12H10O4	218.1	14.6855	18
527	1H-Pyrazolo[3,4-d]pyrimidin-4-amine	C5H5N5	135.1	13.9048	18
528	(2,3-Dimethylbenzo(b)thien-6-yl)acetic acid	C12H12O2S	175.1	13.5186	18
529	Bis(2-hydroxy-5-methylphenyl)sulfide	C14H14O2S	108	20.9859	17
530	.alpha.-Furil	C10H6O4	95.1	15.8736	17
531	3,5-Dimethylphenol, TMS derivative	C11H18OSi	179.1	5.79518	17
532	3-Amino-2,4-dimethylpentane	C7H17N	72	27.9719	17
533	4-Methyl-3-(O-methylbenzyl)pentanenitrile	C14H19N	105.1	23.7913	17
534	4,5-Epoxygermacrone	C15H22O2	68.1	17.4542	17
535	1H-Pyrrole, 1-(2-furanylmethyl)-	C9H9NO	81.1	12.3354	17
536	DL-Alanine, N-methyl-N-octyloxycarbonyl-, decyl ester	C23H45NO4	214.1	14.4217	17
537	1,1'-Biphenyl, 3,4'-dimethoxy-	C14H14O2	214.1	12.1256	17
538	Phenyltrimethylammonium chloride	C9H14ClN	121.1	17.7429	17
539	Pyridine, 4-(2-phenylethyl)-	C13H13N	91.1	20.4847	17
540	Benzenemethanol, 4-methyl-	C8H10O	122.1	3.50941	17
541	Sebacic acid, di(4-octyl) ester	C27H52O4	185.1	10.0245	17
542	Benzo[1,2-b:5,4-b']difuran-4,8-dione, 5-methyl-2-(1-methylethenyl)-	C14H10O4	242.1	23.5617	17
543	3-pyrazolidinone, 1-(4-butylphenyl)-4,4-dimethyl-	C15H22N2O	246.1	25.5263	17
544	1H-Pyrrolo[2,3-b]pyridine, 2-(1-methylethyl)-	C10H12N2	131.1	11.9133	17
545	Carbonic acid, butyl 3-methylphenyl ester	C12H16O3	108.1	17.2347	17
546	1-Propanone, 2,2-dimethyl-1-(4-phenoxyphenyl)-	C17H18O2	197.1	19.0127	17
547	Etoxeridine	C18H27NO4	246.1	20.9392	17
548	Luminol	C8H7N3O2	177.1	11.1128	17
549	Naphthalene, 1,2,4a,5,6,8a-hexahydro-4,7-dimethyl-1-(1-methylethyl)-, [1S-(1.alpha.,4a.beta.,8a.alpha.)]-	C15H24	105.1	7.933	17
550	Trichloromonofluoromethane	CCl3F	103	1.82771	17
551	2-Methyl-2-(4-methylbenzoyl)malononitrile	C12H10N2O	91.1	18.3103	17
552	7-Methoxy-8-aminoisoquinoline	C10H10N2O	131.1	7.29423	17
553	1H-1,2,3-Triazole, 4-methyl-5-(5-methyl-1H-pyrazol-3-yl)-	C7H9N5	163.1	14.3272	17
554	4-Methylbenzoic acid, 2,2,2-trifluoroethyl ester	C10H9F3O2	119.1	15.7758	17
555	Benzene, (3-iodo-1-methoxybutyl)-	C11H15IO	121.1	13.9826	17
556	Ethanone, 1-(3-hydroxyphenyl)-	C8H8O2	93.1	8.07653	17
557	4-Acetamidobenzofurazan	C8H7N3O2	135.1	13.1361	17
558	p-(Isobutylsulfamoyl)benzoic acid	C11H15NO4S	214.1	24.5736	17
559	Humulane-1,6-dien-3-ol	C15H26O	109.1	9.88283	17
560	Cyclopentane, 1-acetoxymethyl-3-isopropenyl-2-methyl-	C12H20O2	93.1	5.60194	17
561	2-Piperidinecarboxylic acid, methyl ester, PFP	C10H12F5NO3	230.1	18.3167	17
562	1-Methyl-1H-1,2,4-triazole	C3H5N3	83.1	18.8999	17
563	Sulfone, dichloromethyl m-(trifluoromethyl)benzyl	C9H7Cl2F3O2S	159.1	14.2179	17
564	.alpha.-Terpineol	C10H18O	59.1	4.43682	17
565	2-Acetyl-2-methyltetrahydrofuran	C7H12O2	43	10.6338	17
566	2,2'-Isopropylidenedifuran	C11H12O2	161.1	12.9775	17
567	3-Methyl-2-(O-methylbenzyl)butanenitrile	C13H17N	105.1	18.0765	17
568	Methyl N,N-dipropylphosphoramidocyanidate	C8H17N2O2P	133.1	13.9947	17
569	2-Heptanone, 6-(3,5-dimethyl-2-furanyl)-6-methyl-	C14H22O2	137.1	7.19265	17
570	1-Pentanone, 1-phenyl-	C11H14O	105.1	11.2084	17
571	Benzenesulfonamide, 4-methyl-N-ethyl-N-dodecyl-	C21H37NO2S	212.1	17.4882	17
572	2-Furancarboxamide, N-(4-fluorophenyl)-	C11H8FNO2	95.1	12.18	17
573	1-Hexen, 2-(p-anisyl)-5-methyl-	C14H20O	148.1	12.9568	17
574	2,5,6-Trimethylbenzimidazole	C10H12N2	159.1	13.7234	17
575	Cyclohexane, 1-ethenyl-1-methyl-2-(1-methylethenyl)-4-(1-methylethylidene)-	C15H24	121.1	7.84206	17
576	(3R,4aS,8aS)-8a-Methyl-5-methylene-3-(prop-1-en-2-yl)-1,2,3,4,4a,5,6,8a-octahydronaphthalene	C15H22	91.1	16.4918	17
577	2-Cyclohexen-1-one, 4-(1-methylethyl)-	C9H14O	96	3.96253	17
578	2-Furanilide	C11H9NO2	95.1	14.2176	17
579	4,4'-Ethylidenediphenol	C14H14O2	199.1	19.3953	17
580	5-(4-Hexyloxybenzoyloxy)-2-(4-nitrophenyl)pyrimidine	C23H23N3O5	205.2	11.0653	17
581	Acetamide, 2-(1-benzimidazolyl)-	C9H9N3O	131.1	9.74688	17
582	3-(p-Tolyl-hydrazono)-pentane-2,4-dione	C12H14N2O2	218.1	12.8979	17
583	Germacrene D	C15H24	161.1	9.81512	17
584	Phenylphosphonic acid, dodecyl propyl ester	C21H37O3P	201.1	17.4386	17
585	D-Carvone	C10H14O	82	4.341	17
586	1,4-Dihydro-3-phenylimino-1,2,4-triazolo[3,2-c]-1,2,4-triazine-4-one	C10H8N6O	228.1	23.3127	17
587	Bicyclo[3.1.0]hex-2-ene, 4-methyl-1-(1-methylethyl)-	C10H16	93.1	3.85729	17
588	Ethane, hexafluoro-	C2F6	69.1	17.4427	17
589	1,2-Bis[4-pyridine N-oxide]ethane	C12H12N2O2	108.1	11.0669	16
590	2,2,2-Trifluoroethyl methanesulfonate	C3H5F3O3S	109.1	10.9831	16
591	Silane, butyltrimethoxy-	C7H18O3Si	121.1	15.4227	16
592	1,1-Ethanediol, diacetate	C6H10O4	43	6.0055	16
593	Benzoic acid, 4-tert-butyl, tridec-2-yn-1-yl ester	C24H36O2	161.1	10.6372	16
594	Phenol, 4-(1H-pyrrol-1-yl)-	C10H9NO	159.1	14.8996	16
595	L-Proline, N-(2,3,4-trifluorobenzoyl)-, dodecyl ester	C24H34F3NO3	228.1	21.8287	16
596	Thiocarbonic acid, O,O-di-p-tolyl ester	C15H14O2S	107.1	16.0181	16
597	Borane, dipropyl[2-(2-pyridyl)pyrrol-1-yl]-	C15H21BN2	197.1	18.8172	16
598	1-Propanone, 1-(5-methyl-2-furanyl)-	C8H10O2	109.1	12.9504	16
599	Bicyclo[3.3.1]non-6-en-3-ol, 7-methyl-, endo-	C10H16O	93.1	5.048	16
600	Fumaric acid, di(pent-4-en-2-yl) ester	C14H20O4	68.1	17.4426	16
601	Aniline, m-phenethyl-	C14H15N	106.1	20.3679	16
602	Epizonarene	C15H24	161.1	9.10619	16
603	1,2-Benzenediol, o-(4-methoxybenzoyl)-o'-(2-chlorobenzoyl)-	C21H15ClO5	136	3.95363	16
604	3-Amino-4-pyrazolecarbonitrile	C4H4N4	108	17.0297	16
605	Benzaldehyde dibutyl acetal	C15H24O2	107.1	14.8729	16
606	Nonanamide	C9H19NO	59	28.3173	16
607	Benzene, 2-methoxy-4-methyl-1-(1-methylethyl)-	C11H16O	149.1	4.19469	16
608	Tricyclo[7.2.1.0(3,8)]dodeca-3(8),4,6-triene-2,12-dione, 6-methoxy-9-methyl-	C14H14O3	215.1	20.2835	16
609	3-Hydroxy-4-methylbenzaldehyde	C8H8O2	135.1	9.20769	16
610	1,2-Ethanediamine, N,N'-bis(phenylmethyl)-	C16H20N2	120.1	14.4607	16
611	3,3-Dimethoxy-2-butanone	C6H12O3	89.1	1.77919	16
612	1H-Cycloprop[e]azulene, 1a,2,3,4,4a,5,6,7b-octahydro-1,1,4,7-tetramethyl-, [1aR-(1a.alpha.,4.alpha.,4a.beta.,7b.alpha.)]-	C15H24	161.1	7.13537	16
613	1,2-Benzenediol, O-(2-furoyl)-O'-(butoxycarbonyl)-	C16H16O6	95.1	12.8491	16
614	1-Oxaspiro[2.4]heptane-2-carbonitrile	C7H9NO	68.1	4.27188	16
615	Hexestrol	C18H22O2	107.1	13.4623	16
616	2,3,4-Trifluorobenzoic acid, cyclobutyl ester	C11H9F3O2	159.1	12.9608	16
617	1-Benzoyl-2-t-butyl-3,5-dimethylimidazolidin-4-one	C16H22N2O2	105.1	19.4132	16
618	3-Benzylamino-2-methyl-2-buten-4-olide	C12H13NO2	91.1	18.5427	16
619	Heptane, 2,6-diphenyl-3-methyl-	C20H26	91.1	16.9862	16
620	Benzene, 1-butoxy-4-methoxy-	C11H16O2	107.1	16.8044	16
621	5-methyl-2-pentylpyridine	C11H17N	107.1	13.607	16
622	Benzene, 1-methoxy-4-(4-methylphenoxy)-	C14H14O2	214.1	12.0237	16
623	(3S,3aR)-3-Butyl-3a,4,5,6-tetrahydroisobenzofuran-1(3H)-one	C12H18O2	108.1	9.90219	16
624	Benzene, 1-(1,3-dimethyl-3-butenyl)-4-methoxy-	C13H18O	135.1	13.5587	16
625	2,5-Cyclohexadiene-1,4-dione, 3-chloro-5-isopropyl-2-methyl-, 1-oxime, o-benzoyl-	C17H16ClNO3	105.1	19.8757	16
626	Isobutoxy(triisobutyl)silane	C16H36OSi	215.1	22.0542	16
627	l-Alanine, N-(4-butylbenzoyl)-, methyl ester	C15H21NO3	161.1	10.7106	16
628	Succinic acid, diphenyl ester	C16H14O4	177.1	12.3002	16
629	4-Oxo-.beta.-isodamascol	C13H20O2	68.1	17.4604	16
630	Butanamide, 4,4,4-trifluoro-N-phenyl-	C10H10F3NO	93.1	12.4349	16
631	Sulfoxide, methyl phenethyl	C9H12OS	91.1	11.6874	16
632	Silane, dimethyldi-1-propynyl-	C8H12Si	121.1	8.23588	16
633	Naphthalene, 1,2,3,4,4a,5,6,8a-octahydro-4a,8-dimethyl-2-(1-methylethenyl)-, [2R-(2.alpha.,4a.alpha.,8a.beta.)]-	C15H24	189.2	7.292	16
634	6-[2-Benzylpiperidino]-3-nitropicolinonitrile	C18H18N4O2	231.1	16.0588	16
635	Benzamide, 4-ethyl-N-allyl-	C12H15NO	133.1	12.9402	16
636	Phthalic acid, pentyl tridec-2-yn-1-yl ester	C26H38O4	149.1	12.5923	16
637	2-Phenylethylamine, N-(2-fluorophenyl)-	C14H14FN	124.1	19.817	16
638	L-Valine, N-(3-trifluoromethylbenzoyl)-, dodecyl ester	C25H38F3NO3	244.1	24.0192	16
639	Benzamide, 2-methoxy-N-allyl-	C11H13NO2	135.1	17.2563	16
640	3-Hexadecylaminopyridine	C21H38N2	107.1	15.5683	16
641	(2S,4aR,8aR)-4a,8-Dimethyl-2-(prop-1-en-2-yl)-1,2,3,4,4a,5,6,8a-octahydronaphthalene	C15H24	161.1	9.52644	16
642	1-Propanol, 3-(phenylmethoxy)-	C10H14O2	107.1	13.8949	16
643	(S)-(-)-1-Benzyl-2-pyrrolidinemethanol	C12H17NO	91.1	16.7066	16
644	Terpinen-4-ol	C10H18O	71	4.313	16
645	2-(5-Methyl-2-nitrocyclohex-2-enyl)-1-phenyl-ethanone	C15H17NO3	105.1	19.6981	16
646	Benzamide, N-(5-acetyl-1,2,3-triazol-4-yl)-	C11H10N4O2	230.1	21.4559	16
647	Propanal, 2-(phenylmethoxy)-	C10H12O2	91.1	20.0069	16
648	4,6-Octadiyn-3-one, 2-methyl-	C9H10O	91.1	11.0613	16
649	Benzamide, 4-allyloxy-N-(1-isochromenylmethyl)-	C20H21NO3	133.1	11.9954	16
650	2-Propanol, 1,3-dibromo-	C3H6Br2O	123.1	15.3566	16
651	Propyl pyruvate	C6H10O3	43	15.6005	16
652	Benzoic acid, 4-butyl-, 4-cyanophenyl ester	C18H17NO2	161.1	10.7384	16
653	1H-Indole-3-ethanol, 5-hydroxy-	C10H11NO2	146.1	10.7356	16
654	Succinic acid, 4-chloro-3-methylphenyl 4-methoxybenzyl ester	C19H19ClO5	121.1	17.6652	16
655	Benzene, [1-[[1-(1-methylethyl)-3-butenyl]oxy]ethyl]-, [S-(R*,R*)]-	C15H22O	105.1	14.3917	16
656	2,3-Dimethyl-5-(2,6,10-trimethylundecyl) furan	C20H36O	109.1	12.1762	16
657	2-Butene, 1,4-dibromo-, (E)-	C4H6Br2	133.1	14.6359	16
658	1,4-Dimethylphenoxathin	C14H12OS	228.1	23.1367	16
659	2-Formyl-4,5-dimethyl-pyrrole	C7H9NO	123.1	13.2544	16
660	Benzene, hexamethyl-	C12H18	147.1	12.1151	16
661	3-Hydroxypyridine monoacetate	C7H7NO2	95.1	10.2703	16
662	Phthalic acid, octyl trans-hex-3-enyl ester	C22H32O4	149.1	10.5709	16
663	Undecane	C11H24	57.1	3.14275	16
664	2-Propanol, 1,3-dichloro-	C3H6Cl2O	79.1	13.6009	15
665	Pyrazine, isopropenyl-	C7H8N2	119.1	16.8888	15
666	Phenyl aziridinecarboxylate	C9H9NO2	162.1	15.2624	15
667	Imidazo[4,5-d]imidazole, 1,6-dihydro-	C4H4N4	108.1	14.4001	15
668	3,4-Dihydrocoumarin, 4,4,7,8-tetramethyl-	C13H16O2	204.2	7.81653	15
669	Benzene, 1-ethyl-2,4-dimethyl-	C10H14	119.1	5.24947	15
670	m-Aminobenzenesulfonyl fluoride	C6H6FNO2S	175.1	13.3092	15
671	3-(4-Methylbenzoyl)-2-thioxo-4-thiazolyl 4-methylbenzoate	C19H15NO3S2	119.1	12.04	15
672	Ethaneperoxoic acid, 1-cyano-1-[2-(2-phenyl-1,3-dioxolan-2-yl)ethyl]pentyl ester	C19H25NO5	149.1	14.458	15
673	(1R,5S)-1,8-Dimethyl-4-(propan-2-ylidene)spiro[4.5]dec-7-ene	C15H24	121.1	8.30147	15
674	dl-2-Benzylaminohexanol	C13H21NO	176.1	13.7306	15
675	2,5-Octadiyne, 4,4-diethyl-	C12H18	91.1	10.2225	15
676	Noscapine	C22H23NO7	220.2	11.3749	15
677	Naphthalene, 1,2-dimethyl-	C12H12	156.1	7.4784	15
678	4-Benzyloxy-3-methoxybenzyl alcohol	C15H16O3	91.1	19.8497	15
679	(-)-Myrtenol	C10H16O	79	9.67453	15
680	2-Pyrazoline-5-carboxylic acid, 5-hydroxy-3-methyl-1-(3-pyridinylcarbonyl)-, ethyl ester	C13H15N3O4	204.2	11.2059	15
681	Silabenzene,1-methyl-	C6H8Si	93.1	11.9822	15
682	Tricyclo[4.4.0.0(2,8)]decane, 5-hydroxy-, acetate	C12H18O2	43	5.29793	15
683	4-Cyano-6-(4-fluorophenyl)pyrimidine	C11H6FN3	199.1	20.3994	15
684	Ethylthiopentafluorobenzene	C8H5F5S	200.1	22.154	15
685	2-Furoic acid, 3,5-dimethylphenyl ester	C13H12O3	216.2	15.6668	15
686	1,2-Benzenediol, O-(5-chlorovaleryl)-O-(2-methylbenzoyl)-	C19H19ClO4	119.1	12.6507	15
687	1,3-Benzenediol, o-(2-methoxybenzoyl)-o'-ethoxycarbonyl-	C17H16O6	135.1	8.1218	15
688	Benzamide, 4-methyl-	C8H9NO	119.1	14.3976	15
689	Hexanoic acid	C6H12O2	60	5.16287	15
690	2H-1-Benzopyran-2-one 3,4-dimethyl-	C11H10O2	174.1	4.907	15
691	L-Valine, N-(2,6-difluoro-3-methylbenzoyl)-, tetradecyl ester	C27H43F2NO3	226.1	26.7823	15
692	Dibutyl phthalate	C16H22O4	149	19.3043	15
693	4-(3,5-Dimethyl-2-benzofuranyl)-2-butanone	C14H16O2	159.1	12.1601	15
694	2-Furancarboxamide, N-(3-nitrophenyl)-	C11H8N2O4	232.1	16.5084	15
695	Dinocap	C10H9NO4	69.1	16.2963	15
696	1-Butanone, 2-hydroxy-1-phenyl-	C10H12O2	105.1	11.9112	15
697	3,6-Dimethyl-4H-furo[3,2-c]pyran-4-one	C9H8O3	149.1	8.1256	15
698	Acetamide, N-[2-(5-hydroxy-1H-indol-3-yl)ethyl]-	C12H14N2O2	159.1	10.8781	15
699	N-Benzyl-2-phenethylamine	C15H17N	120.1	13.3218	15
700	Adamantane, 1,3-dimethyl-	C12H20	149.1	5.87353	15
701	Acetamide, N-1-naphthalenyl-	C12H11NO	143.1	20.4379	15
702	.beta.-BERGAMOTENE	C15H24	119.1	8.90693	15
703	1,3-di-n-Propyladamantane	C16H28	177.1	12.256	15
704	1-Allyl-cyclopropanecarboxylic acid, 2,6-di-t-butyl-4-methyl-phenyl ester	C22H32O2	109.1	11.1702	15
705	2,4,5-Trifluorobenzyl alcohol, n-butyl ether	C11H13F3O	145.1	12.8714	15
706	2-Propenoic acid, 2-[(3,3a,4,5,6,6a-hexahydro-3-oxo-2-phenylpentalen-6a-yl)oxy]-, methyl ester	C18H18O4	197.1	19.4019	15
707	Benzoic acid, 4-(4-propylcyclohexyl)-, 4'-cyano[1,1'-biphenyl]-4-yl ester	C29H29NO2	229.1	24.9345	15
708	2,9-Dimethyl-3,4,5,10-tetrahydro-2H-azepinol[3,4-b]indol-1-one	C14H16N2O	228.1	18.3799	15
709	1,3-Pentadiyne, 1,5,5,5-tetrafluoro-	C5F4	136.1	9.28267	15
710	Furan, 2-pentyl-	C9H14O	81.1	6.68533	15
711	1-Bromo-3,3,3-trifluoroacetone	C3H2BrF3O	121.1	13.0105	15
712	Phenol, 4-(2-phenylethyl)-	C14H14O	107.1	16.9001	15
713	Selin-6-en-4.alpha.-ol	C15H26O	81.1	10.1376	15
714	Acetic acid, trifluoro-, anhydride	C4F6O3	69.1	16.7625	15
715	Phthalic acid, 4-bromophenyl ethyl ester	C16H13BrO4	149.1	13.5587	15
716	4-Oxo-3-oxa-8,10-diazatricyclo[7.4.0.0(2,7)]trideca-1(9),2(7),5,10,12-pentaene-5-carbonitrile	C11H5N3O2	211.1	25.9905	15
717	Anthracene, 9,10-dihydro-9-(1-methylpropyl)-	C18H20	179.1	11.4841	15
718	(4-Fluoro-benzyl)-phenethyl-amine	C15H16FN	138.1	12.6482	15
719	Allyl p-(2-hydroxyethoxy)benzoate	C12H14O4	121.1	18.5997	15
720	Pyridine, 2-ethyl-6-methyl-	C8H11N	121.1	13.5135	15
721	Benzene, 1,4-diethyl-	C10H14	119.1	7.79273	15
722	Benzenemethanol, .alpha.-(1-phenylaminoethyl)-	C15H17NO	120.1	13.1727	15
723	(1R,2S,6S,7S,8S)-8-Isopropyl-1-methyl-3-methylenetricyclo[4.4.0.02,7]decane-rel-	C15H24	161.1	7.90347	15
724	3-[(4-Methylphenyl)methyl]hept-3-ene-2,6-dione	C15H18O2	105.1	17.2815	15
725	2,7-Dihydroxy-2,4,6-cycloheptatrien-1-one	C7H6O3	138	7.76107	15
726	(2E,4S,7E)-4-Isopropyl-1,7-dimethylcyclodeca-2,7-dienol	C15H26O	81.1	9.64667	15
727	(1R,7S,E)-7-Isopropyl-4,10-dimethylenecyclodec-5-enol	C15H24O	123.1	8.6744	15
728	3-Isopropylbenzaldehyde	C10H12O	133	4.27253	15
729	3-Phenyl-4-hydroxyacetophenone	C14H12O2	197.1	18.0672	15
730	(2-Fluorophenyl) methanol, 1-methylpropyl ether	C11H15FO	109.1	11.1685	15
731	1,2-Ethanediol, 1,2-di-2-pyridinyl-	C12H12N2O2	109.1	11.1923	15
732	1H-Pyrrole, 2-methyl-	C5H7N	81.1	4.23607	15
733	o-Cymene	C10H14	119.1	2.78747	15
734	4H-Pyrido[1,2-a]pyrimidine-3-acetic acid, 4-oxo-, ethyl ester	C12H12N2O3	159.1	14.5243	15
735	Pyridine, 2,3,6-trimethyl-	C8H11N	121.1	15.0842	15
736	Carbonic acid, monoamide, N-benzyl-N-phenethyl-, butyl ester	C20H25NO2	220.2	13.3518	15
737	Phenol, m-tert-butyl-	C10H14O	107.1	4.929	14
738	Butane, 1,1'-oxybis[4-chloro-	C8H16Cl2O	91.1	11.113	14
739	Glutaric acid, 3-oxobut-2-yl pentyl ester	C14H24O5	185.1	17.5804	14
740	N-[2,4-Diamino-5,6,7,8-tetrahydro-6-quinazolinyl]-N-[3,4-dichlorobenzyl]-2-methoxyacetamide	C18H21Cl2N5O2	162.1	15.5093	14
741	Phenol, 2-(1-methylethyl)-, methylcarbamate	C11H15NO2	121.1	7.82757	14
742	4,4'-Diacetamidobenzil	C18H16N2O4	162.1	14.0442	14
743	2-Acetyl-7-hydroxybenzofuran	C10H8O3	161.1	12.4713	14
744	1-(2,4-Dimethylphenyl)-1-methylsiletane	C12H18Si	162.1	11.7019	14
745	Hexanamide, N-(3-methylphenyl)-	C13H19NO	107.1	12.2814	14
746	Acetone	C3H6O	43	4.99479	14
747	Sabinyl isobutanoate	C14H22O2	91	4.85221	14
748	glycine, N-(4-fluorophenyl)-, ethyl ester	C10H12FNO2	124	15.3662	14
749	3-Buten-2-one, 4-(2,5,5-trimethyl-3-oxatricyclo[5.1.0.0(2,4)]oct-4-yl)-, [1.alpha.,2.alpha.,4.alpha.(E),7.alpha.]-	C14H20O2	123.1	8.36657	14
750	2(1H)-Quinolinethione	C9H7NS	161.1	17.0689	14
751	1,2-Bis(2-iodoethoxy)ethane	C6H12I2O2	155.1	19.2617	14
752	1,3-Dimethyl-5-pylazolyl-2,4-dichlorobenzoate	C12H10Cl2N2O2	173.1	17.2416	14
753	(2-Methylbenzo(b)thien-3-yl)acetamide	C11H11NOS	161.1	10.8569	14
754	1-Phenyl-2-methyl-oct-1-ene	C15H22	202.2	15.2282	14
755	1,3-Dioxolane, 2-heptyl-4-chloromethyl-	C11H21ClO2	121.1	12.1674	14
756	3,3-Diethoxy-1-propyne	C7H12O2	55.1	17.1066	14
757	Acetophenone, 4'-hydroxy-	C8H8O2	93.1	6.13121	14
758	Acetamide, 2-(4-cyclohexylphenoxy)-N-(6-methyl-2-pyridyl)-	C20H24N2O2	149.1	9.39314	14
759	7-Isoquinolinol, 1,2,3,4-tetrahydro-6-methoxy-1-salicyl-	C17H19NO3	178.1	8.30429	14
760	Monobenzone	C13H12O2	91.1	17.8346	14
761	2,3-Dihydro-7-methoxy-4-methyl-1H-1,5-benzodiazepin-2-one	C11H12N2O2	162.1	14.5684	14
762	1H-Indazol-3-ol, 1-acetyl-, acetate (ester)	C11H10N2O3	134.1	10.9696	14
763	4-(6-Methoxy-3-methyl-2-benzofuranyl)-3-buten-2-one	C14H14O3	215.1	21.4121	14
764	8,12-Epoxyeudesma-4(14),7(11)-dien-8-ol-12-one	C15H20O3	147.1	24.1682	14
765	4(1H)-Pyridone	C5H5NO	95.1	8.17621	14
766	Furan, 2-methoxy-	C5H6O2	55.1	25.7158	14
767	Chrysanthemumic acid 2,4-dimethylbenzyl ester	C19H26O2	119.1	10.7079	14
768	Succinic acid, di(2-ethylphenyl) ester	C20H22O4	205.2	10.868	14
769	Pyrrolidin-2-one, 1-(4-aminophenyl)-	C10H12N2O	121.1	12.0739	14
770	p-Mentha-1,8-dien-7-ol	C10H16O	68.1	4.76336	14
771	Ethyl 2-hydroxybenzyl sulfone	C9H12O3S	107.1	16.5265	14
772	N-Arachidoyl-5-hydroxytryptamine	C30H50N2O2	159.1	13.3236	14
773	Benzenepropanenitrile	C9H9N	91.1	17.3008	14
774	1-Acetyl-3-(6-methyl-3-pyridyl)-pyrazoline	C11H13N3O	160.1	15.5553	14
775	Phenylacetic acid, 4-methoxyphenyl ester	C15H14O3	124.1	14.474	14
776	1,3-Cyclohexadiene, 5-ethyl-	C8H12	79	5.70179	14
777	Cyclopentanecarboxylic acid, 1-(4-methylphenyl)-	C13H16O2	105.1	13.1211	14
778	Benzeneacetaldehyde	C8H8O	91	3.95643	14
779	2-(4-Cyanophenyl)-5-hydroxypyrimidine	C11H7N3O	197.1	17.8611	14
780	4-(1-Methylpropylamino)pyrido[3,2-c]pyridazine	C11H14N4	202.1	18.2311	14
781	Succinic acid, monochloride pent-4-en-2-yl ester	C9H13ClO3	119.1	11.6071	14
782	Decanal	C10H20O	57.1	3.88229	14
783	L-Proline, N-(2,3,4-trifluorobenzoyl)-, tetradecyl ester	C26H38F3NO3	228.1	22.1278	14
784	Phenol, 4-hexyl-	C12H18O	107.1	13.8856	14
785	1H-Imidazole-4,5-dicarbonitrile, 2-amino-	C5H3N5	133.1	11.0508	14
786	4-(6-Methoxy-3-methyl-2-benzofuranyl)-2-butanone	C14H16O3	175.1	19.1114	14
787	2,7-Nonadien-5-one, 4,6-dimethyl-	C11H18O	69.1	14.8011	14
788	Cycloisolongifolene, 8,9-dehydro-9-vinyl-	C17H24	228.1	23.3651	14
789	DL-Phenylalanine, N-dimethylaminomethylene-, ethyl ester	C14H20N2O2	157.1	16.1214	14
790	1,2-Propanediol, 3-benzyloxy-1,2-diacetyl-	C14H18O5	91.1	13.9411	14
791	(3-Methylphenyl) methanol, 2-methylbutyl ether	C13H20O	106.1	20.4685	14
792	Panaginsene	C15H24	204.2	8.08421	14
793	Naphthalene, decahydro-4a-methyl-1-methylene-7-(1-methylethenyl)-, [4aR-(4a.alpha.,7.alpha.,8a.beta.)]-	C15H24	105.1	7.723	14
794	(2,2-Difluoroethyl)benzene	C8H8F2	91.1	18.0847	14
795	p-Toluic acid, tridec-2-ynyl ester	C21H30O2	119.1	11.0754	14
796	.beta.-Alanine, N-benzyloxycarbonyl-, benzyl ester	C18H19NO4	107.1	16.3593	14
797	6-Amino-2-methyl-1H-pyrrolo[2,3-b]pyridine	C8H9N3	147.1	10.8319	14
798	Cyclohexene, 1,5,5-trimethyl-6-(2-propenylidene)-	C12H18	119.1	9.64657	14
799	4H-Benzo[b]pyrane-3-carbonitrile, 5,6,7,8-tetrahydro-2-amino-4-(3-cyclohexenyl)-7,7-dimethyl-5-oxo-	C18H22N2O2	217.1	15.3458	14
800	1,5-Cyclooctadiene, 3,4-dimethyl-	C10H16	68.1	2.99357	14
801	Bicyclo[4.4.0]dec-6-en-9.beta.-ol, 1,7-dimethyl-4.alpha.-isopropenyl-	C17H26O2	131.1	11.9468	14
802	Trichloroacetic acid, 1-adamantylmethyl ester	C13H17Cl3O2	135.1	13.1146	14
803	Isophthalic acid, di(2-methylprop-2-en-1-yl) ester	C16H18O4	203.1	23.0792	14
804	Benzeneethanol, .beta.-bromo-	C8H9BrO	121.1	16.1433	14
805	1,2-Benzenediol, O-(4-butylbenzoyl)-O'-(3-fluorobenzoyl)-	C24H21FO4	161.1	10.0628	14
806	Benzaldehyde, 2,4-difluoro-3-hydroxy-	C7H4F2O2	157.1	18.5656	14
807	Phenyl-4-hydroxybenzoate	C13H10O3	121.1	15.9166	14
808	4-Oxo-4-phenylbutyric acid, undecyl ester	C21H32O3	105.1	8.46329	14
809	1,3-Benzenediol, O-(4-butylbenzoyl)-O'-(4-fluorobenzoyl)-	C24H21FO4	161.1	12.3556	14
810	4-Benzyl-4,5-dihydroisoxazole	C10H11NO	91.1	18.0316	14
811	2-(3-methyl-2-cyclopenten-1-yl)-2-methylpropionaldehyde	C10H16O	81.1	8.62029	14
812	Propiophenone, 2,2',4',6'-tetramethyl-	C13H18O	147.1	13.1181	14
813	7-Methoxy-2,5-dimethyl-1,2,3,4-tetrahydropyrimido[3,4-a]-indole	C14H18N2O	187.1	17.0985	14
814	3,4,5-Trifluorobenzyl alcohol, 2-methylpropyl ether	C11H13F3O	145.1	12.0289	14
815	Eucalyptol	C10H18O	43	2.88971	14
816	2,4,5-Trifluorobenzyl alcohol, 1-methylpropyl ether	C11H13F3O	145.1	18.2091	14
817	Benzene, 1-methoxy-4-propyl-	C10H14O	121.1	11.1455	14
818	Caryophyllene oxide	C15H24O	79.1	10.1896	14
819	Acetic acid, sodium salt	C2H3NaO2	105.1	13.0942	14
820	2-Propanone, 1,1,1-trifluoro-	C3H3F3O	43	13.0794	14
821	2,3-Dihydro-1H-2-isopropylcyclopenta[b]quinoxaline	C14H16N2	212.1	18.8207	14
822	1-Phenyl-2-(4-methylphenyl)-diazene 1-oxide	C13H12N2O	91.1	14.6967	14
823	Pyrazine, 2,3-dimethyl-	C6H8N2	108.1	11.1034	14
824	Methanol, (diphenylphosphinyl)-	C13H13O2P	201.1	24.9421	14
825	8-Methyl-2-phenyl-nona-4,7-dien-2-ol	C16H22O	107.1	15.4715	14
826	(1R,4S)-4-Isopropyl-1,6-dimethyl-1,2,3,4-tetrahydronaphthalen-1-ol	C15H22O	157.1	11.6793	14
827	1H-Pyrrolo[2,3-b]pyridine, 3-iodo-	C7H5IN2	244.1	20.7749	14
828	1,2-Benzenediol, O-(3-cyclopentylpropionyl)-O'-(2-furoyl)-	C19H20O5	204.2	8.79279	14
829	Urea, phenyl-	C7H8N2O	93.1	8.64629	14
830	1,3-Difluoro-5-dimethyl-(isopropyl)-silyloxybenzene	C11H16F2OSi	187.1	17.0161	14
831	Phenol, 2-(3-hydroxy-3-methyl-1-butenyl)-, (Z)-	C11H14O2	145.1	13.2486	14
832	Trifluoroacetic acid, 4-cyanophenyl ester	C9H4F3NO2	215.1	20.5316	14
833	Carbonic acid, butyl 4-isopropylphenyl ester	C14H20O3	121.1	12.0727	14
834	2-Bromopropionyl bromide	C3H4Br2O	107.1	13.4134	14
835	Pyrimidine, 2-cyano-4-(4-fluorophenyl)-	C11H6FN3	199.1	19.5099	14
836	2-Methoxyphenyl benzoate	C14H12O3	105.1	22.0926	14
837	4,5,6,7-Tetrahydroindole	C8H11N	93.1	9.28714	14
838	Benzeneethanoic acid, .alpha.,.alpha.-dimethyl-3-trifluoromethyl-, methyl ester	C12H13F3O2	187.1	11.9739	14
839	1H-Dibenzo[b,e]pyran, 2,3,4,4a-tetrahydro-8-nitro-4a-(1-piperidyl)-	C18H22N2O3	230.1	18.3402	13
840	(3-Methylphenyl) methanol, 1-methylpropyl ether	C12H18O	106.1	12.0067	13
841	Benzoic alcohol, 2-hydroxy-3,5-dinitro-	C7H6N2O6	214.1	21.8705	13
842	Methane, isocyanato-	C2H3NO	57.1	11.0713	13
843	Benzene, 1-(1,1-dimethylethyl)-4-phenoxy-	C16H18O	211.1	25.9354	13
844	Methyl (2R,3R,4S)-3-(tert-butyldimethylsilyloxy)-2,4-dimethylhexanoate	C15H32O3Si	231.1	17.1696	13
845	Aciphyllene	C15H24	189.2	7.50469	13
846	2-Pyrrolidinone, 1-(4-amino-3,5-dimethylphenyl)-	C12H16N2O	204.2	10.5718	13
847	Decahydroisoquinoline-3-carboxylic acid, methyl ester	C11H19NO2	138.1	15.4541	13
848	.beta.-l-Arabinopyranoside, methyl	C6H12O5	73	8.83061	13
849	3-Formyl-4,5-dimethyl-pyrrole	C7H9NO	122	15.7029	13
850	(2-Fluorophenyl) methanol, n-pentyl ether	C12H17FO	109	8.29362	13
851	Pyrrole, N-pentafluoropropionyl-	C7H4F5NO	94	15.6309	13
852	Benzyl 4-[2-(4-methoxyphenyl)-2-oxoacetyl]piperazine-1-carboxylate	C21H22N2O5	135.1	12.0305	13
853	Thiazolo[5,4-f]quinoline, 7-methyl-	C11H8N2S	200.1	21.4492	13
854	Butanamide, N-(1-naphthyl)-	C14H15NO	143.1	19.5592	13
855	L-Proline, N-(4-ethylbenzoyl)-, dodecyl ester	C26H41NO3	202.1	17.0645	13
856	Pyrimidine, 4-butyl-3,4-dihydro-5-methyl-	C9H16N2	95.1	11.4758	13
857	2-(3-Fluorophenyl)pyrimidine	C10H7FN2	174.1	16.7998	13
858	6-Methyl-2-(piperidin-1-ylmethyl)-4-pyrimidinylamine	C11H18N4	123.1	11.5617	13
859	7H-Furo[3,2-g][1]benzopyran-7-one, 2,3,5-trimethyl-	C14H12O3	228.1	22.2144	13
860	2-n-Butyl furan	C8H12O	81.1	6.023	13
861	1-Aminocyclopentanecarboxylic acid, 3-chloropropoxycarbonyl-, dodecyl ester	C22H40ClNO4	204.2	9.98562	13
862	o-Xylene	C8H10	91	2.05023	13
863	2-Pyrazoline, 1-isobutyl-3-methyl-	C8H16N2	97.1	21.0298	13
864	Isophthalic acid, propyl tridec-2-ynyl ester	C24H34O4	191.1	6.40662	13
865	6-Methyl-3-[3-oxo-3-phenylprop-1-en-1-yl]chromen-4-one	C19H14O3	185.1	18.8725	13
866	Benzene, ethoxy-	C8H10O	94.1	7.674	13
867	9-Acetyl-S-octahydrophenanthrene	C16H20O	43	24.2635	13
868	Silane, trimethoxymethyl-	C4H12O3Si	121.1	17.7095	13
869	Bis[bicyclo[3.2.0]hept-2-en-4-yl]ether	C14H18O	93.1	9.18592	13
870	3-Furancarboxamide, 2-methyl-N-phenyl-	C12H11NO2	109.1	16.57	13
871	D-Alanine, N-(4-butylbenzoyl)-, pentyl ester	C19H29NO3	161.1	9.31069	13
872	Isoquinoline, 1-butyl-3,4-dihydro-	C13H17N	145.1	14.7495	13
873	Anthracene, 1,2,3,4,5,6,7,8-octahydro-9,10-dimethyl-	C16H22	108.1	10.1464	13
874	2-Methyl-4-pyridinamine 1-oxide	C6H8N2O	107.1	16.3366	13
875	Maltol	C6H6O3	126	19.9449	13
876	5-Trimethylsilylpent-2-en-4-yne	C8H14Si	123.1	12.6033	13
877	Benzene, 1,3,5-trimethyl-2-propyl-	C12H18	133.1	11.5469	13
878	Benzene, propoxy-	C9H12O	94.1	7.946	13
879	3,4-(Methylenedioxy)toluene	C8H8O2	135.1	7.92977	13
880	1-Heptanone, 1-(2-thienyl)-	C11H16OS	126.1	7.22292	13
881	Pyrimidine-2,4,6-trione, hexahydro-5-[2-(2-pyridyl)ethyl]-	C11H11N3O3	106.1	16.7982	13
882	Hexane, 3,3-dimethyl-	C8H18	57.1	2.67892	13
883	1,2-Benzenediol, O-(4-ethylbenzoyl)-O'-(2-trifluoromethylbenzoyl)-	C23H17F3O4	133.1	11.9921	13
884	Bicyclo[3.1.1]heptan-3-ol, 6,6-dimethyl-2-methylene-, [1S-(1.alpha.,3.alpha.,5.alpha.)]-	C10H16O	83	3.65492	13
885	Benzenemethanol, 2,3,4,5,6-pentafluoro-.alpha.-methyl-	C8H5F5O	197.1	15.7409	13
886	Pyrazine, 2-methyl-5-(1-methylethyl)-	C8H12N2	121.1	10.1643	13
887	Chromium, bis(anisole)-	C14H16CrO2	108.1	13.3234	13
888	benzamide, N-(2,6-dihydroxyphenyl)-	C13H11NO3	105.1	23.663	13
889	3,8-Dimethyl-1,2,3,4-tetrahydro-.gamma.-carboline	C13H16N2	157.1	14.6793	13
890	2-Chloroethyl benzoate	C9H9ClO2	105.1	13.0582	13
891	Decane, 2,4-dimethyl-	C12H26	57.1	2.80638	13
892	Spiro(1,3-benzodioxole)-2,1'-cyclohexan-4'-one	C12H12O3	204.2	8.29377	13
893	Isovaleraldehyde benzyl 3-methylbutyl acetal	C17H28O2	91.1	10.2256	13
894	1H-1,3-Benzimidazole, 5-methoxy-1-methyl-2-(4-morpholinylmethyl)-	C14H19N3O2	161.1	13.2263	13
895	Benzenamine, 4-butyl-	C10H15N	106.1	17.0052	13
896	9H-Fluorene, 1,9-dimethyl-	C15H14	179.1	5.73169	13
897	4-Oxo-4-phenylbutyric acid, hexyl ester	C16H22O3	105.1	9.95785	13
898	D-Alanine, N-(2,4,5-trifluoro-3-methoxybenzoyl)-, hexadecyl ester	C27H42F3NO4	232.1	18.1135	13
899	Ethanol, 2-[(phenylmethyl)amino]-	C9H13NO	91.1	7.37815	13
900	l-Leucine, n-butoxycarbonyl-N-methyl-, pentadecyl ester	C27H53NO4	200.1	17.1632	13
901	1,2-Benzenediol, O-(2-furoyl)-O'-propargyloxycarbonyl-	C15H10O6	95.1	11.9614	13
902	p-Menth-2-en-7-ol, trans-	C10H18O	93.1	4.43808	13
903	(5R,8R,8aS)-5-Heptyl-8-methyloctahydroindolizine	C16H31N	138.1	15.7776	13
904	.beta.-Panasinsene	C15H24	161.1	7.49469	13
905	2-Furoic acid, 4-cyanophenyl ester	C12H7NO3	95.1	16.9253	13
906	L-Proline, N-(4-ethylbenzoyl)-, octyl ester	C22H33NO3	133.1	14.0353	13
907	Benzene, (1-methyl-1-propylpentyl)-	C15H24	105.1	8.69531	13
908	[4-(Acetaminomethyl)phenyl]methanamine	C10H14N2O	119.1	8.18477	13
909	4-(2-Hydroxyphenyl)pyrimidine	C10H8N2O	172.1	19.1973	13
910	1,2-Benzenediol, O-acetoxyacetyl-O'-(4-butylbenzoyl)-	C21H22O6	161.1	13.2455	13
911	Spiro[2.4]heptane, 1,1-dichloro-	C7H10Cl2	68.1	4.28777	13
912	Methane, oxybis[iodo]-	C2H4I2O	171.1	23.2234	13
913	O-Methyl-DL-serine, N-dimethylaminomethylene-, butyl ester	C11H22N2O3	185.1	18.9992	13
914	1H-Imidazo[4,5-b]pyridine	C6H5N3	119.1	12.1549	13
915	Pipecolic acid, N-hexyloxycarbonyl-, dodecyl ester	C25H47NO4	212.1	17.5465	13
916	Acetamide,N-(2,4-difluorophenyl)-	C8H7F2NO	129.1	18.4672	13
917	Glutaric acid, 2-chloro-6-fluorophenyl 4-methoxybenzyl ester	C19H18ClFO5	121.1	13.902	13
918	(3aS,6aS)-3,3-dimethyl-3,4,5,6-tetrahydro-3a,6a-methanopentalen-1(2H)-one	C11H16O	107.1	10.4347	13
919	4-Methyl-2-pentanol, methyl ether	C7H16O	59	27.1221	13
920	Disulfide, t-butyl-[piperidino-(phenylimino)methyl]-	C16H24N2S2	187.1	13.1974	13
921	Ethanone, 1-(1,2,6,7-tetrahydro-3,8-dimethyl-5-azulenyl)-	C14H18O	160.1	14.3162	13
922	p-Hexylacetophenone	C14H20O	189.2	7.94177	13
923	4,8-Ethano-4H-1,3-benzodioxin, hexahydro-	C10H16O2	68.1	17.4342	13
924	Propanoic acid, 2-hydroxy-2-methyl-, ethyl ester	C6H12O3	59	25.0352	13
925	Benzene, propyl-	C9H12	91.1	10.3587	13
926	1H-Benzimidazole, 5-methoxy-	C8H8N2O	148.1	6.62223	13
927	Benzeneacetic acid	C8H8O2	91	8.24769	13
928	3-Methylbenzyl mercaptan	C8H10S	138.1	17.0275	13
929	8a-Methyl-5-methylene-3-([(pyridin-3-ylmethyl)-amino]-methyl)-decahydro-naphtho[2,3-b]furan-2-one	C21H28N2O2	107.1	19.0535	13
930	Ethanol, 2-methoxyphenyl-	C9H12O2	121.1	10.7262	13
931	Furan-2-carboxamide, N-(2-fluorophenyl)-	C11H8FNO2	95.1	10.4142	13
932	Paroxypropione	C9H10O2	121.1	16.5144	13
933	Doconexent	C22H32O2	91.1	25.4275	13
934	1,2-Benzendiol, O,O'-di(trans-3-trifluoromethylcinnamoyl)-	C26H16F6O4	199.1	19.9905	13
935	Benzeneacetic acid, 4-hydroxy-	C8H8O3	107.1	16.1916	13
936	p-Benzyloxybenzyl alcohol	C14H14O2	91.1	14.8206	13
937	Benzaldehyde, 4-(phenylmethoxy)-	C14H12O2	91.1	15.6143	13
938	2-Propanol, 2-methyl-	C4H10O	59	29.6001	13
939	Benzaldehyde, 4-benzyloxy-3-methoxy-2-nitro-	C15H13NO5	91.1	14.6778	13
940	3-Methylisoxazolo[4,5-b]pyridine	C7H6N2O	93.1	10.8993	12
941	.beta.-Santalol	C15H24O	93.1	9.6495	12
942	3-Propyl-6-methyl-1,2,3,4-tetrahydro-.gamma.-carboline	C15H20N2	157.1	21.876	12
943	Benzimidazole, 5-tert-butyl-2-ethyl-	C13H18N2	187.1	16.6578	12
944	Furan	C4H4O	68	3.29808	12
945	Boron, diethyl[3-imino-2-(1-iminoethyl)butanenitrilato-N2,N3]-, (t-4)-	C10H18BN3	162.1	17.2007	12
946	2,3,4-Trifluorobenzoic acid, 1-cyclopentylethyl ester	C14H15F3O2	159.1	13.9182	12
947	trans-(2-Chlorovinyl)trimethylsilane	C5H11ClSi	93.1	9.08183	12
948	2-Propanone, 1-(4-methoxyphenyl)-	C10H12O2	121.1	12.0919	12
949	2-Methylheptanoic acid	C8H16O2	74	3.93658	12
950	(1S,2E,6E,10R)-3,7,11,11-Tetramethylbicyclo[8.1.0]undeca-2,6-diene	C15H24	121.1	18.8822	12
951	Phenol, 3-iodo-	C6H5IO	220.2	13.4787	12
952	2-Dimethylamino-3-methylpyridine	C8H12N2	93.1	7.80833	12
953	1,3-Cyclohexadiene, 5,6-dimethyl-	C8H12	93.1	6.65708	12
954	1-(Hexahydropyrrolizin-3-ylidene)-3,3-dimethyl-butan-2-one	C13H21NO	150.1	9.6945	12
955	N-Benzyl-1-cyclopropyl-2-methyl-5-oxopyrrolidine-2-carboxamide	C16H20N2O2	138.1	15.5554	12
956	2-Methylthiolane, S,S-dioxide	C5H10O2S	69.1	14.6165	12
957	3-Dibenzofuranamine, 2-methoxy-	C13H11NO2	213.1	18.4631	12
958	Cyclopropanecarboxamide, N-(2-ethylphenyl)-	C12H15NO	121.1	12.171	12
959	Ethanone, 1-(2-furanyl)-	C6H6O2	95	6.77783	12
960	1H-Benzimidazole, 2-(1,1-dimethylethyl)-	C11H14N2	159.1	12.8253	12
961	2-Methylbenzylamine, N-decyl-N-methyl-	C19H33N	105.1	15.4313	12
962	3-Pyrrolidinecarboxylic acid, 5-oxo-1-(2-pyridinylmethyl)-	C11H12N2O3	93.1	6.76442	12
963	Benzeneacetic acid, .alpha.-methoxy-, methyl ester, (.+/-.)-	C10H12O3	121.1	17.8448	12
964	3-Methyl-4-isopropylphenol	C10H14O	135.1	4.63442	12
965	m-(O-Methoxyphenoxy)benzoic acid	C14H12O4	244.1	22.8696	12
966	3-Methyl-pyrrolo(2,3-b)pyrazine	C7H7N3	133.1	16.1032	12
967	1,3,5-Triazine-2,4-diamine, 6-chloro-	C3H4ClN5	145.1	13.8571	12
968	Fumaric acid, dipropargyl ester	C10H8O4	137.1	10.8255	12
969	Benzenesulfonamide, 4-methyl-N-ethyl-N-2-ethylhexyl-	C17H29NO2S	212.2	18.8741	12
970	Pyrimethanil	C12H13N3	198.1	21.7901	12
971	2'-Hydroxy-4',5'-dimethylacetophenone	C10H12O2	149.1	6.66542	12
972	2-Methylbenzylamine, N,N-dibutyl-	C16H27N	105.1	14.6913	12
973	Tetradecanoic acid	C14H28O2	73	14.8837	12
974	Phenyl-1-myrtenone	C16H18O	105.1	26.2089	12
975	4[1H]-Pyridone 1-benzyl-2,6-dimethyl-	C14H15NO	91.1	19.5521	12
976	l-Alanine, N-(p-toluoyl)-, methyl ester	C12H15NO3	119.1	12.3481	12
977	Methyl 8-methoxy-1-methyl-2,3,4,9-tetrahydro-1H-beta-carboline-1-carboxylate	C15H18N2O3	215.1	20.24	12
978	4-Ethylbenzylamine, N,N-dibutyl-	C17H29N	119.1	8.03975	12
979	D-Alanine, N-(4-butylbenzoyl)-, dodecyl ester	C26H43NO3	161.1	8.52158	12
980	Dimethyl diphenylsilane	C14H16Si	197.1	18.0063	12
981	Disiloxane, 1,3-bis(1,1-dimethylethyl)-1,1,3,3-tetramethyl-	C12H30OSi2	147.1	11.1035	12
982	4-Anilinoquinazoline	C14H11N3	220.2	11.0318	12
983	Butylphosphonic acid, hexyl 4-methoxybenzyl ester	C18H31O4P	121.1	8.98767	12
984	Pyrrolidine-3-carboxamide, 1-(4-hydroxyphenyl)-5-oxo-	C11H12N2O3	220.2	13.4078	12
985	Pyrrole, 2-methyl-5-phenyl-	C11H11N	157.1	22.6834	12
986	2(1H)-Quinolinone, 3-acetyl-4-hydroxy-	C11H9NO3	203.1	23.116	12
987	Bicyclo[4.4.0]dec-1-ene, 2-isopropyl-5-methyl-9-methylene-	C15H24	161.1	9.36842	12
988	Benzestrol	C20H26O2	107.1	10.9869	12
989	2-Acetylcyclopentanone	C7H10O2	126.1	4.8005	12
990	3,8a-Dimethyl-5-methylene-5,6,8a,9-tetrahydronaphtho[2,3-b]furan-4(4aH)-one	C15H16O2	122	15.0458	12
991	Benzene, 1-methyl-4-(1,2,2-trimethylcyclopentyl)-, (R)-	C15H22	119.1	9.54075	12
992	1,2-Benzenedicarboxylic acid hexyl methylester	C15H20O4	149.1	12.5556	12
993	1,2-Benzenediol, o-(4-butylbenzoyl)-o'-(trans-3-trifluoromethylcinnamoyl)-	C27H23F3O4	161.1	12.3742	12
994	2,4,6-Trifluorobenzoyl chloride	C7H2ClF3O	159.1	11.7037	12
995	Phenol, 2,6-bis(1,1-dimethylethyl)-4-methyl-, methylcarbamate	C17H27NO2	205.2	10.4381	12
996	Bicyclo[3.1.1]hept-2-ene, 3,6,6-trimethyl-	C10H16	93.1	4.273	12
997	9-Methoxycalamenene	C16H24O	157.1	12.2928	12
998	4-Methyl-2,4'-bithiazol-2'-amine	C7H7N3S2	197.1	20.7437	12
999	(2S,3S)-2-Benzyloxy-4-(tert-butyldimethylsilyloxy)butan-1,3-diol	C17H30O4Si	93.1	15.6134	12
1000	1-Pentanone, 1-(4-hydroxyphenyl)-	C11H14O2	121.1	7.61675	12
1001	Benzoic acid, 4-phenoxy-, methyl ester	C14H12O3	197.1	21.6738	12
1002	1H-Benzimidazole, 5,6-dimethyl-	C9H10N2	131.1	9.34733	12
1003	Pentanamide, N-(3-methylphenyl)-	C12H17NO	107.1	16.1693	12
1004	1-(1-Cyclopropyl-pentyl)piperidine	C13H25N	138.1	15.9131	12
1005	1-Naphthaleneacetic acid, methyl ester	C13H12O2	200.1	14.6154	12
1006	2-Diethylamino-N-methyl-2-phenyl-acetamide	C13H20N2O	162.1	15.6395	12
1007	Octanoic acid, 2-methyl-	C9H18O2	74	3.93583	12
1008	(2S,6R)-1-Benzyl-2-methyl-6-pentylpiperidin-4-one	C18H27NO	91.1	17.1186	12
1009	l-Leucine, N-ethoxycarbonyl-N-methyl-, pentadecyl ester	C25H49NO4	172.1	18.5374	12
1010	1H-Imidazole-1-acetic acid, 2-methyl-4-nitro-, ethyl ester	C8H11N3O4	213.1	21.677	12
1011	1-Pentanone, 1-(2-thienyl)-	C9H12OS	126.1	11.4912	12
1012	Ethanedione,(4-hydroxyphenyl)phenyl-	C14H10O3	121.1	17.2106	12
1013	1-Butylbicyclo(3.2.2)nona-3,6,8-trien-2-one	C13H16O	131.1	13.9214	12
1014	benzoic acid, 4-(2-bromoethyl)-, 4-formylphenyl ester	C16H13BrO3	213.1	20.2487	12
1015	Benzenecarbothioic acid,S-propyl ester	C10H12OS	105.1	13.3238	12
1016	3,4-Hexanedione	C6H10O2	57.1	27.3977	12
1017	Benzoin	C14H12O2	107.1	18.6717	12
1018	1-butanesulfonamide, N-(4-hydroxyphenyl)-	C10H15NO3S	108.1	20.2913	12
1019	Cyclobutane, 1,2:3,4-di-O-ethylboranediyl-	C8H14B2O4	98	9.54275	12
1020	3-Cyanopyrazolo[3,4-d]pyrimidine-4-one	C6H3N5O	161.1	10.7818	12
1021	Cyclobutane, 1,2-dipropenyl-	C10H16	68.1	6.54292	12
1022	Propanamide, N-(3-methylphenyl)-3-chloro-	C10H12ClNO	107.1	18.3104	12
1023	L-Proline, N-(2-methoxybenzoyl)-, isohexyl ester	C19H27NO4	135.1	9.53092	12
1024	Atrolactic acid	C9H10O3	43	13.8003	12
1025	Benzamide, 2-fluoro-N-(2-bromophenyl)-	C13H9BrFNO	123.1	15.6645	12
1026	Benzoic acid, 2-(4-methylphenoxy)-	C14H12O3	121.1	20.0523	12
1027	Silane, methyldimethoxyisopropoxy-	C6H16O3Si	105.1	11.5076	12
1028	1,3-Butadiene, 1,1,2,3,4,4-hexafluoro-	C4F6	93.1	12.6719	12
1029	trans-3-Trifluoromethylcinnamic acid, tridec-2-ynyl ester	C23H29F3O2	199.1	17.1538	12
1030	1,3-Benzenediol, o-(2-chlorobenzoyl)-o'-(2-methoxybenzoyl)-	C21H15ClO5	136	4.13908	12
1031	4-Fluorobenzoic acid, 2-(1-adamantyl)ethyl ester	C19H23FO2	135.1	12.8346	12
1032	Benzenemethanol, .alpha.-2-cyclohexen-1-yl-	C13H16O	107.1	9.98992	12
1033	3-(1,5-Dimethyl-hex-4-enyl)-2,2-dimethyl-cyclopent-3-enol	C15H26O	82.1	8.807	12
1034	N-(3-Cyano-4,5-dimethyl-2-thienyl)-2-furamide	C12H10N2O2S	95.1	19.6957	12
1035	Benzaldehyde, 5-benzyloxy-2-fluoro-	C14H11FO2	91.1	18.1439	12
1036	2,3,5,7,11-Pentaazatricyclo[7.4.0.0(2,6)]trideca-1(9),3,5,7,12-pentaen-10-one	C8H5N5O	187.1	15.2557	12
1037	.beta.-Methoxy-.alpha.-phenylphenethyl alcohol	C15H16O2	121.1	14.1646	12
1038	1,3,5,6,7-Pentamethylbicyclo[3.2.0]hepta-2,6-diene	C12H18	93.1	12.5396	12
1039	5,7-Dimethylpyrimido-[3,4-a]-indole	C13H12N2	196.1	17.653	12
1040	Isolongifolene, 4,5,9,10-dehydro-	C15H20	105.1	16.39	12
1041	1-(3-Methylbutyl)-2,3,4,5-tetramethylbenzene	C15H24	105.1	8.1325	12
1042	Tricyclo[3.2.1.0(2,4)]octane, 8-methylene-, (1.alpha.,2.alpha.,4.alpha.,5.alpha.)-	C9H12	105	7.85817	12
1043	2,3,6-Trifluorobenzyl alcohol,2-methylpropyl ether	C11H13F3O	145.1	13.4017	12
1044	2,3,4-Trifluorobenzoic acid, 3-chloroprop-2-enyl ester	C10H6ClF3O2	159.1	16.9307	12
1045	5',6',7',8'-Tetrahydro-2'-acetonaphthone	C12H14O	131.1	6.56133	12
1046	(1R,3E,7E,11R)-1,5,5,8-Tetramethyl-12-oxabicyclo[9.1.0]dodeca-3,7-diene	C15H24O	109.1	9.70508	12
1047	1-Butanone, 4-chloro-1-(4-hydroxyphenyl)-	C10H11ClO2	121.1	6.16275	12
1048	2-Bromopropionic acid, 3-methylphenyl ester	C10H11BrO2	108	22.7495	12
1049	2-((2R,8R,8aS)-8,8a-Dimethyl-1,2,3,4,6,7,8,8a-octahydronaphthalen-2-yl)propan-2-ol	C15H26O	161.1	10.0788	12
1050	3-Methylbenzoic acid, 3-fluorophenyl ester	C14H11FO2	119.1	21.3449	12
1051	Butylated Hydroxytoluene	C15H24O	205.2	8.17033	12
1052	Propane-1,1-diol diacetate	C7H12O4	43	3.54	12
1053	1-(3-Methoxy-2-phenylmethoxyphenyl)ethanol	C16H18O3	107.1	9.49682	11
1054	(1R,5R)-2-Methyl-5-((R)-6-methylhept-5-en-2-yl)bicyclo[3.1.0]hex-2-ene	C15H24	119.1	8.14764	11
1055	l-Alanine, N-(p-toluoyl)-, pentadecyl ester	C26H43NO3	119.1	12.9091	11
1056	l-Alanine, N-(4-butylbenzoyl)-, hexyl ester	C20H31NO3	161.1	9.93536	11
1057	Bornyl acetate	C12H20O2	95.1	4.58909	11
1058	2,2'-Ethylidenebis(5-methylfuran)	C12H14O2	175.1	13.5186	11
1059	2-Dimethylamino-4-methyl-pent-4-enenitrile	C8H14N2	83.1	13.9053	11
1060	Benzo[b]thiophene-2-carboxaldehyde, 7-methyl-,	C10H8OS	176.1	14.3235	11
1061	2-Cyclohexen-1-one, 3,5-dimethyl-	C8H12O	82.1	10.3525	11
1062	3-Methylbenzothiophene	C9H8S	147.1	14.2198	11
1063	(7H)Thiopyrano[3,4-c]isoxazole, 3,3a,4,5-tetrahydro-7-(1-methylethyl)-	C9H15NOS	142.1	19.3879	11
1064	3,3'-Biphenyldiol, 4,4'-diamino-	C12H12N2O2	216.1	10.3012	11
1065	Benzaldehyde, 2,4-dihydroxy-6-methyl-	C8H8O3	151.1	12.2924	11
1066	2,3,4-Trifluorobenzoic acid, propyl ester	C10H9F3O2	177.1	12.7389	11
1067	2-Bromobenzoic acid, tridec-2-ynyl ester	C20H27BrO2	183.1	24.0563	11
1068	Benzeneacetic acid, 4-methoxy-, methyl ester	C10H12O3	121.1	15.8798	11
1069	L-Valine, N-(2,4-difluorobenzoyl)-, undecyl ester	C23H35F2NO3	212.1	17.7414	11
1070	2-Trifluoromethylbenzoic acid, tridec-2-ynyl ester	C21H27F3O2	173.1	15.3244	11
1071	5,8-Dimethylquinoxaline	C10H10N2	143.1	18.096	11
1072	Benzeneethanamine, N-(3-chloropropyl)-3,4-dimethoxy-N-methyl-	C14H22ClNO2	120.1	16.4114	11
1073	Benzene, pentafluoro(methylthio)-	C7H3F5S	214.1	17.9295	11
1074	2,4-Quinolinediol	C9H7NO2	161.1	6.99764	11
1075	Glutaric acid, di(2-(4-fluorophenyl)ethyl) ester	C21H22F2O4	122.1	12.1226	11
1076	2-Thiophenecarboxylic acid, 4-nitrophenyl ester	C11H7NO4S	111.1	14.9546	11
1077	2-Cyclohexenone, 3-methoxy-5-[4-methoxyphenyl]-	C14H16O3	232.1	16.5447	11
1078	1,2-Dibenzoyl-4-methyl-1,2,3,6-tetrahydropyridazine	C19H18N2O2	105.1	20.6588	11
1079	Fumaric acid, diphenyl ester	C16H12O4	175.1	13.0917	11
1080	.alpha.-Cadinol	C15H26O	204.2	10.5564	11
1081	3-Benzoyl-2-t-butyl-4-methyl-oxazolidin-5-one	C15H19NO3	105.1	11.787	11
1082	Silane, (3-iodopropyl)trimethyl-	C6H15ISi	73	13.5663	11
1083	3-Acetyl-2,5-dimethyl furan	C8H10O2	123.1	14.4433	11
1084	Benzenecarbothioic acid,S-2-nitroethyl ester	C9H9NO3S	105.1	22.7942	11
1085	2-(Trifluoromethyl)benzyl alcohol, 2-methylpropyl ether	C12H15F3O	159.1	12.6204	11
1086	1,2,3,4-Tetrahydroisoquinoline, 1-[3-hydroxybenzyl]-6-methoxy-	C17H19NO2	162.1	15.243	11
1087	6-Hydroxy-2-methylcyclohepta(b)pyridin-7-one	C11H9NO2	187.1	13.9514	11
1088	2-Naphthalenemethanol, 1,2,3,4,4a,5,6,8a-octahydro-.alpha.,.alpha.,4a,8-tetramethyl-, [2R-(2.alpha.,4a.alpha.,8a.beta.)]-	C15H26O	59.1	10.0353	11
1089	2-Furancarboxamide, 5-methyl-N-(4-nitrophenyl)-	C12H10N2O4	109.1	20.4147	11
1090	3-Furaldehyde	C5H4O2	95	6.53545	11
1091	Benzene, 1-methyl-4-(3-methyl-3-butenyl)-	C12H16	105.1	14.9399	11
1092	3-Furancarboxamide, 2,5-dimethyl-N-phenyl-	C13H13NO2	123.1	21.7269	11
1093	Benzoic acid, 2-(2-methoxyphenoxy)-	C14H12O4	121.1	23.7999	11
1094	Ethanone, 2-ethoxy-1,2-diphenyl-	C16H16O2	107.1	15.6787	11
1095	Benzene, 1-(dimethoxymethyl)-4-methyl-	C10H14O2	135.1	4.02627	11
1096	Phosphoric acid, 4-methoxyphenyl dimethyl ester	C9H13O5P	232.1	17.4041	11
1097	Egomaketone	C10H12O2	95.1	12.6685	11
1098	2-Nitro-3-phenylbutane-1,3-diol	C10H13NO4	121.1	21.3854	11
1099	Hexestrol dimethyl ether	C20H26O2	149.1	12.613	11
1100	Pyrazolo[3,4-b]indole-3-carboxylic acid, 1,8-dihydro-	C10H7N3O2	201.1	21.3376	11
1101	Bicyclo[2.2.1]heptan-2-one, 1-ethenyl-7,7-dimethyl-	C11H16O	107.1	5.22827	11
1102	Benzoic acid, 2-phenylhydrazide	C13H12N2O	212.1	17.3077	11
1103	3,3-Dimethylpiperidin-6-one[2,1-e]-4-methylimidazole	C10H14N2O	123.1	12.8014	11
1104	4-Benzyloxy-3-methoxy-2-nitrobenzoic acid	C15H13NO6	91.1	11.2983	11
1105	2-(E)-Heptenoic acid, (4S)-4-[((S)-phenylalanyl)amino]-6-methyl-	C17H24N2O3	120.1	20.7138	11
1106	1-(2,3,4-Trimethoxyphenyl)ethanol	C11H16O4	197.1	14.5362	11
1107	1,2,4-Triazin-3-amine, 5,6-dimethyl-	C5H8N4	43	14.2576	11
1108	Benzenesulfonic acid, 4-amino-	C6H7NO3S	108.1	15.0352	11
1109	2-Acetamidoquinoxaline	C10H9N3O	145.1	11.5336	11
1110	Ethanone, 2-(1-methylethoxy)-1,2-diphenyl-	C17H18O2	107.1	12.6587	11
1111	Phthalic acid, 2-(2-fluorophenyl)ethyl propyl ester	C19H19FO4	149.1	11.1565	11
1112	Pyridine, 3-bromo-	C5H4BrN	159.1	16.5298	11
1113	Di-trimethylsilyl peroxide	C6H18O2Si2	163.1	15.8405	11
1114	l-Alanine, N-(2-furoyl)-, ethyl ester	C10H13NO4	95.1	13.3898	11
1115	Phenol, o-(o-methoxyphenoxy)-	C13H12O3	108.1	10.9915	11
1116	2-Ethenoxy-1,7,7-trimethylbicyclo(2.2.1)heptane	C12H20O	81.1	11.692	11
1117	Glutaric acid, di(2-fluorophenyl) ester	C17H14F2O4	209.2	20.1518	11
1118	Trioxsalen	C14H12O3	228.1	23.3753	11
1119	Furan, 2-hexyl-	C10H16O	81	5.54518	11
1120	Benzamide, 3-methyl-N-allyl-	C11H13NO	119.1	13.139	11
1121	2-Furancarboxylic acid, 3-methyl-, methyl ester	C7H8O3	109.1	5.34755	11
1122	2,4(1H,3H)-Quinazolinedione, 3-methyl-	C9H8N2O2	176.1	11.7155	11
1123	Urea, 1-furan-2-ylmethyl-3-[2-[(furan-2-ylmethylmethylamino)methyl]phenyl]-1-methyl-,	C20H23N3O3	81.1	10.2545	11
1124	9H-Xanthen-9-one, 4-methoxy-	C14H10O3	226.1	25.9635	11
1125	Decane	C10H22	57.1	2.55364	11
1126	Benzeneacetic acid, 3,4-dihydroxy-	C8H8O4	123.1	14.2897	11
1127	s-Triazolo[4,3-c]pyrimidin-5(1H)-one	C5H4N4O	136.1	10.8679	11
1128	(3-Methylphenyl) methanol, isopropyl ether	C11H16O	106.1	18.3951	11
1129	2,3,4,5-Tetrafluorobenzyl alcohol, n-propyl ether	C10H10F4O	163.1	11.7395	11
1130	3-Ethyl-3,4-dihydro-2(1H)-quinoxalinone	C10H12N2O	119.1	13.3194	11
1131	2,4(1H,3H)-Pyrimidinedione, 1-(2-chloroethyl)-5-methyl-	C7H9ClN2O2	82	6.39236	11
1132	Silane, diethylethoxyisobutoxy-	C10H24O2Si	175.1	12.4024	11
1133	2-Fluorobenzoic acid, 3,5-dimethylphenyl ester	C15H13FO2	244.1	19.4274	11
1134	Benzenemethanesulfonyl fluoride	C7H7FO2S	91.1	13.1835	11
1135	4a,8-Dimethyl-2-(prop-1-en-2-yl)-1,2,3,4,4a,5,6,7-octahydronaphthalene	C15H24	189.2	7.269	11
1136	Aminoformic acid, N-n-hexyl-, 2,6-diisopropylphenyl(ester)	C19H31NO2	178.1	9.69118	11
1137	4-Hexylanisole	C13H20O	121.1	11.7971	11
1138	Sulfurous acid, dimethyl ester	C2H6O3S	79.1	7.65745	11
1139	Silane, diethylethoxypentyloxy-	C11H26O2Si	189.2	13.7853	11
1140	2-Amino-4-(2-cyclohexyl-ethyl)-7-methyl-5-oxo-4H,5H-pyrano[4,3-b]pyran-3-carbonitrile	C18H22N2O3	203.1	20.5651	11
1141	Butyrophenone, 2-phenyl-	C16H16O	105.1	14.0473	11
1142	N-Cyclohexylidene-2-carbamylcyclohex-1-enylamine	C13H20N2O	177.1	12.3556	11
1143	1,2-Benzenediol, o-(2-furoyl)-	C11H8O4	95.1	11.1497	11
1144	5-(4-Methyl-2-nitro-phenoxymethyl)-furan-2-carboxylic acid amide	C13H12N2O5	124.1	14.7862	11
1145	Myristic acid, 4-methoxyphenyl ester	C21H34O3	124.1	12.1708	11
1146	Ethanone, 1-[4-(1-piperazinyl)phenyl]-	C12H16N2O	162.1	8.639	11
1147	3-Cyclohexen-1-ol, 4-methyl-1-(1-methylethyl)-, (R)-	C10H18O	43	3.87564	11
1148	5-Acetylpyrimidine	C6H6N2O	107.1	11.2762	11
1149	5-Methyl-2-(2-methyl-2-tetrahydrofuryl)tetrahydrofuran	C10H18O2	85	5.812	11
1150	Benzamide, 2-amino-	C7H8N2O	119.1	11.5294	11
1151	Cyclohexene, 1-butyl-	C10H18	67.1	16.5529	11
1152	1,3-Benzenediol, o-(4-ethylbenzoyl)-o'-(3-methylbenzoyl)-	C23H20O4	133.1	12.397	11
1153	Benzaldehyde, propylhydrazone	C10H14N2	133.1	10.6639	11
1154	4-Oxo-4-phenylbutyric acid, heptyl ester	C17H24O3	105.1	7.94127	11
1155	2-t-Butyl-1-methyl-3-phenyl-imidazolidin-4-one	C14H20N2O	175.1	11.1043	11
1156	Carbonic acid, monoamide, N-benzyl-N-phenethyl-, allyl ester	C19H21NO2	204.2	11.1456	11
1157	Arctiol	C15H26O2	162.1	11.4509	11
1158	4-Cyano-2-(4-fluorophenyl)pyrimidine	C11H6FN3	121.1	20.1963	11
1159	Methylenedioxyamphetamine, N-4-carbethoxyhexafluorobutyry lderiv.	C17H17F6NO5	162.1	13.4779	11
1160	Benzo[c]thiophene, 1,3-dihydro-	C8H8S	135.1	9.61027	11
1161	Cyclobutane, 1,2-diethenyl-3,4-dimethyl-	C10H16	68.1	3.20191	11
1162	Ethanone, 1-(2-methyl-2-cyclopenten-1-yl)-	C8H12O	81.1	2.00455	11
1163	10(E),12(Z)-Conjugated linoleic acid	C18H32O2	67.1	24.5261	11
1164	5-Methyl -4-(trifluoromethyl)pyrido[4,3-d]pyrimidine	C9H6F3N3	213.1	19.6078	11
1165	Bicyclo[4.1.0]heptane, 7-methylene-	C8H12	93.1	8.758	11
1166	1H-Imidazole, 2-ethyl-	C5H8N2	81.1	16.4165	11
1167	Benzene, iodo-	C6H5I	204.2	15.1755	11
1168	2,2,4-Trimethyl-1,2,3,4-tetrahydro-.gamma.-carboline	C14H18N2	157.1	18.2219	11
1169	Iron, (.eta.5-2,4-cyclopentadien-1-yl)(.eta.5-1H-pyrrol-1-yl)-	C9H9FeN	187.1	16.9403	11
1170	5H-5-Methyl-6,7-dihydrocyclopentapyrazine	C8H10N2	119.1	6.85936	11
1171	Silane, trimethyl[2,2,2-trifluoro-1,1-bis(trifluoromethyl)ethoxy]-	C7H9F9OSi	197.1	20.5323	11
1172	L-Proline, N-(4-butylbenzoyl)-, octyl ester	C24H37NO3	161.1	17.5809	11
1173	1,3-Dimethyl-5-(propen-1-yl)adamantane	C15H24	133.1	8.20873	11
1174	1,2-Benzenediol, o-(2,3,4-trifluorobenzoyl)-o'-(2-phenylacetyl)-	C21H13F3O4	91.1	13.6606	11
1175	4-Methoxybenzylamine, N,N-dioctyl-	C24H43NO	121.1	22.1977	11
1176	Benzamide, 3-fluoro-N,N-dibenzyl-	C21H18FNO	228.1	17.2997	11
1177	6-Methyl-4H-thieno[3,2-b]pyrrole	C7H7NS	136.1	13.5614	11
1178	Tetramethrin	C19H25NO4	164.1	11.4293	11
1179	Androsta-1,4-dien-3-one, 17-(benzoyloxy)-, (17.beta.)-	C26H30O3	105.1	11.4477	11
1180	6-Benzofuranylacetaldehyde	C10H8O2	131.1	14.8085	11
1181	N,4-Diethyl-4-heptanamine	C11H25N	128.1	17.6592	11
1182	Propionic acid, 2-propylphenyl ester	C12H16O2	136.1	10.9647	11
1183	3-Benzylamino-2-cyanomethyl-2-buten-4-olide	C13H12N2O2	91.1	20.6855	11
1184	benzoic acid, 4-(2-methylbutyl)-, 4-(butoxycarbonyl)phenyl ester	C23H28O4	175.1	13.8064	11
1185	6-Azabicyclo[3,2,0]heptan-7-one	C6H9NO	68.1	14.2996	11
1186	2-Buten-1-one, 1-(4-hydroxyphenyl)-	C10H10O2	162.1	10.9594	11
1187	2-Furoic acid, 4-methoxyphenyl ester	C12H10O4	95.1	16.4805	11
1188	Bromine	Br2	160.1	12.2751	11
1189	Benzenamine, 2-ethyl-	C8H11N	106.1	22.9975	11
1190	1,5-Hexadiene, 3,3,4,4-tetrafluoro-	C6H6F4	77	12.1755	11
1191	4-Amidino-2-phenylquinazoline	C15H12N4	248.1	26.7554	11
1192	1,2-Benzenediol, O-(2-furoyl)-O'-(3-phenylpropionyl)-	C20H16O5	95.1	9.03655	11
1193	3,4,5-Trifluorobenzyl alcohol, isopropyl ether	C10H11F3O	145.1	12.0118	11
1194	Benzeneethanol, 4-amino-	C8H11NO	106.1	17.6905	11
1195	1,7,7-Trimethylbicyclo[2.2.1]hept-5-en-2-ol	C10H16O	93.1	12.0265	11
1196	4H-1-Benzopyran-4-one, 2,3-dihydro-6-methyl-2-(1-methylethyl)-	C13H16O2	204.2	8.36309	11
1197	Propanamide, N,2-dimethyl-N-(2'-t-butylcarbonylphenyl)-	C16H23NO2	204.2	10.3423	11
1198	3-Cyclopentylpropionic acid, 3-methylphenyl ester	C15H20O2	108.1	15.4384	11
1199	Benzoic acid, 2,4,6-trimethyl-, 2,4,6-trimethylphenyl ester	C19H22O2	147.1	13.2316	11
1200	Benzenamine, N,N-dibutyl-	C14H23N	162.1	10.0329	11
1201	Memantine	C12H21N	108.1	13.564	11
1202	p-Menthane, 2,3-dibromo-8-phenyl-	C16H22Br2	119.1	21.8501	11
1203	(S,Z)-2-Methyl-6-(p-tolyl)hept-2-en-1-ol	C15H22O	131.1	8.54936	11
1204	L-Proline, N-(3-methoxybenzoyl)-, tetradecyl ester	C27H43NO4	204.2	8.641	10
1205	1-Formyl-2-phenyl-5-methyl-pyrrole	C12H11NO	157.1	22.9593	10
1206	5-Methoxy-2,3-dimethylindole	C11H13NO	175.1	15.2667	10
1207	Precocene I	C12H14O2	175.1	13.6817	10
1208	2-Formyl-5,7-dimethyl-1,2,3,4-tetrahydropyrimido[3,4-a]indole	C14H16N2O	228.1	22.4126	10
1209	Succinic acid, 4-cyanophenyl 2-methoxyethyl ester	C14H15NO5	59.1	8.6124	10
1210	Decahydronaphtho[2,3-b]furan-2-one, 3-[(4-methoxybenzylamino)methyl]-8a-methyl-5-methylene-	C23H31NO3	136.1	11.2589	10
1211	Cyclohexene, 3,4-diethenyl-1,6-dimethyl-	C12H18	93.1	13.6903	10
1212	2-Propenoic acid, 2-methyl-, octyl ester	C12H22O2	69.1	16.9926	10
1213	Ethanone, 1-cyclobutyl-	C6H10O	43.1	16.654	10
1214	2,2-Diphenyl-3-(4-methylphenyl)-cyclobutanone oxime	C23H21NO	183.1	19.0327	10
1215	1-Adamantanecarboxylic acid, 2-adamantyl ester	C21H30O2	135.1	12.4886	10
1216	2-Cyclohexen-1-one, 2-methyl-5-(1-methylethyl)-, (S)-	C10H16O	82	4.3868	10
1217	2-Furoic acid, 4-chlorophenyl ester	C11H7ClO3	95.1	14.3138	10
1218	3,5,11-Eudesmatriene	C15H22	202.2	21.0973	10
1219	Cycloheptyl N.N-dipropylphosphoramidocyanidate	C14H27N2O2P	191.1	6.6083	10
1220	1,3-Benzenediol, o-(4-butylbenzoyl)-o'-(2-furoyl)-	C22H20O5	161.1	12.7591	10
1221	N-(1-(benzo[d][1,3]dioxol-5-yl)propan-2-yl)-N-methylbenzamide	C18H19NO3	105.1	13.495	10
1222	.tau.-Muurolol	C15H26O	95.1	10.4242	10
1223	Methanol, [4-(1,1-dimethylethyl)phenoxy]-, acetate	C13H18O3	207.1	8.5064	10
1224	2,3,4-Trifluorobenzoic acid, nonyl ester	C16H21F3O2	177.1	14.4371	10
1225	2H-Furo[2,3-h]-1-benzopyran-2-one, 8-(1-methylethenyl)-	C14H10O3	226.1	26.7593	10
1226	Phenol, 2,5-bis(1-methylethyl)-, acetate	C14H20O2	163.1	10.7027	10
1227	1H-Indole-2-carboxylic acid, 5-fluoro-	C9H6FNO2	179.1	8.2538	10
1228	Diallylphenylsilane	C12H16Si	105.1	12.2768	10
1229	(.eta.(5)-Cyclopentadienyl)[.eta.(4)-5-(3-methylbutyl)-1,3-cyclopentadiene]cobalt	C15H21Co	189.1	10.4749	10
1230	Propane, 2,2-dibromo-	C3H6Br2	121.1	11.1928	10
1231	3-Acetyl-2,5,6-trimethylhydroquinone	C11H14O3	179.1	5.7419	10
1232	5-Azulenemethanol, 1,2,3,3a,4,5,6,7-octahydro-.alpha.,.alpha.,3,8-tetramethyl-, [3S-(3.alpha.,3a.beta.,5.alpha.)]-	C15H26O	135.1	10.3036	10
1233	1,3-Dioxolane, 2-phenyl-2-(phenylmethyl)-	C16H16O2	59.1	13.7606	10
1234	5-Formylamino-1H-imidazole-4-carboxylic acid, benzylamide	C12H12N4O2	106.1	16.9997	10
1235	Butanamine, N-cyclohexylmethyl-1-propyl-	C14H29N	72	28.8732	10
1236	Benzenamine, 4-propyl-	C9H13N	106.1	16.9437	10
1237	Benzene, 2-iodo-1,3-dimethyl-	C8H9I	232.1	17.4628	10
1238	Methane, iodo-	CH3I	142.1	15.5209	10
1239	4-Bromoguaiacol	C7H7BrO2	122.1	9.4664	10
1240	8-Amino-6-methoxy-5-[3-trifluoromethylbenzyloxy]quinoline	C18H15F3N2O2	161.1	9.5508	10
1241	Resorufin	C12H7NO3	213.1	22.222	10
1242	4'-Hydroxypalmitophenone	C22H36O2	136.1	11.8595	10
1243	Gramine	C11H14N2	130.1	7.4489	10
1244	p-Octylacetophenone	C16H24O	217.1	16.3828	10
1245	Phosphoric acid, 2-chloroethenyl dimethyl ester	C4H8ClO4P	109.1	13.7212	10
1246	5-(2,2,2-Tri(2-cyanoethyl)acetyl)-2-methylpyridine	C17H18N4O	120.1	17.3411	10
1247	7,8-Dihydro-2,4(1H,3H)-pteridinedione	C6H6N4O2	93.1	6.7631	10
1248	1-Methyl-3-formylindole	C10H9NO	159.1	12.2164	10
1249	Phosphonic acid, methyl-, dioctyl ester	C17H37O3P	209.2	19.5024	10
1250	1-Propanol, dl-2-benzylamino-,	C10H15NO	91.1	12.2425	10
1251	Tetrahydro-1.lambda.(6)-thiophen-3-ol, 1,1-dioxo-4-(4-phenylpiperidin-1-yl)-	C15H21NO3S	187.1	14.6896	10
1252	2-Methylbutanol, triisobutylsilyl ether	C17H38OSi	173.1	21.1723	10
1253	L-Alanine, 2-methyl-N-(4-methylphenyl)-, neopentyl ester	C16H25NO2	148.1	14.2755	10
1254	2,5-Furandione, 3,4-dimethyl-	C6H6O3	54.1	2.8727	10
1255	Benzene, 1-(1,1-dimethylethyl)-3,5-dimethyl-	C12H18	162.1	12.442	10
1256	Benzene, (1-methylnonyl)-	C16H26	105.1	20.4365	10
1257	Hydantoin, 1-benzoyl-2-thio-	C10H8N2O2S	220.2	11.3702	10
1258	1H-Benzo[d,E]phthalazine, 6-methoxy-1,3-dimethyl-	C14H14N2O	211.1	26.5754	10
1259	7H-Furo[3,2-g][1]benzopyran-7-one, 5-hydroxy-6-methoxy-	C12H8O5	232.1	18.144	10
1260	2-Furancarboxylic acid, cyclobutyl ester	C9H10O3	95.1	8.1035	10
1261	2-Fluoro-5-methylaniline	C7H8FN	124.1	9.2342	10
1262	3-(4-Hydroxyphenyl)propionitrile	C9H9NO	107.1	11.068	10
1263	Benzamide, 2,3,4-trifluoro-N-(2-butyl)-N-methyl-	C12H14F3NO	159.1	15.0592	10
1264	Succinic acid, dodec-2-en-1-yl 2-ethylphenyl ester	C24H36O4	122.1	6.2355	10
1265	(2R,4aS,5S,8aR)-2-Allyl-1-methyl-5-((Z)-pent-2-en-4-yn-1-yl)decahydroquinoline	C18H27N	216.1	12.6479	10
1266	Imidazolidine, 1-benzyl-2-tert.butyl-3-methyl-4-oxo-	C15H22N2O	91.1	11.3275	10
1267	Benzene, (isothiocyanatomethyl)-	C8H7NS	91.1	13.3984	10
1268	l-Alanine, 3-chloro-N-[(phenylmethoxy)carbonyl]-, phenylmethyl ester	C18H18ClNO4	91.1	15.8314	10
1269	Brocresine	C7H8BrNO2	185.1	22.278	10
1270	Phthalic acid, 4-cyanophenyl nonyl ester	C24H27NO4	149.1	5.5685	10
1271	Naphtho[1,2-d]-1,3-dioxole, 2-acetyl-2-methyl-	C14H12O3	185.1	20.3841	10
1272	2,4,5-Trifluorobenzyl alcohol, tert.-butyl ether	C11H13F3O	145.1	14.0607	10
1273	N-Methyl-N-(p-nitrophenyl)furfurylamine	C12H12N2O3	81.1	16.1145	10
1274	2-Butyl-1-methyl-1,2,3,4-tetrahydronaphthalen-1-ol	C15H22O	119.1	23.4907	10
1275	2-Cyano-2-O-fluorosulfatofluoropropane	C4F7NO3S	69.1	20.0114	10
1276	1,5,6,7-Tetrahydro-4-indolone	C8H9NO	107.1	10.9835	10
1277	Indazol-4-one, 3-(pyridin-4-yl)-1,5,6,7-tetrahydro-	C12H11N3O	185.1	18.9595	10
1278	D-Alanine, N-(2,4,5-trifluoro-3-methoxybenzoyl)-, propyl ester	C14H16F3NO4	189.1	20.1354	10
1279	Dimethylsulfoxonium formylmethylide	C4H8O2S	63	1.7701	10
1280	3-Amino-4,6-dimethylpyridone-2(1H)	C7H10N2O	138.1	10.8923	10
1281	3,4-Dimethyl-2-(3-methyl-butyryl)-benzoic acid, methyl ester	C15H20O3	191.1	9.8963	10
1282	Heptyl trimethylsilyl methylphosphonate	C11H27O3PSi	169.1	16.7865	10
1283	2,4-Pyrimidinediamine, 6-methyl-N4-phenyl-	C11H12N4	200.1	19.7794	10
1284	2-Methylbenzylamine, N,N-dioctyl-	C24H43N	246.1	25.432	10
1285	Cyclopropanecarboxylic acid, (adamantanyl-1)methyl ester	C15H22O2	135.1	14.3714	10
1286	Benzene, 1,4-dimethoxy-	C8H10O2	138.1	11.4685	10
1287	Bromoacetyl bromide	C2H2Br2O	93.1	10.2079	10
1288	Pyrazolo[5,1-c][1,2,4]benzotriazin-8-ol, acetate (ester)	C11H8N4O2	186.1	25.8816	10
1289	4-Fluorobenzoic acid, 3-pentyl ester	C12H15FO2	123.1	12.4695	10
1290	2-Furancarboxylic acid, 3,4-dimethylphenyl ester	C13H12O3	95.1	13.5853	10
1291	Propane, 2-chloro-2-nitro-	C3H6ClNO2	77	11.8746	10
1292	Benzoic acid ,2-[(3-methylbenzoyl) hydrazonomethyl]phenyl ester	C22H18N2O3	105.1	10.0102	10
1293	1-Ethanone, 1-phenyl-2-(2-nitro-3-cyclohexenyl)	C14H15NO3	105.1	19.3173	10
1294	3-Buten-2-one, 4-(2,6,6-trimethyl-1-cyclohexen-1-yl)-	C13H20O	177.1	9.2122	10
1295	2-Octanol, 2,6-dimethyl-	C10H22O	59	29.6146	10
1296	Benzidine, 3,3'-dimethoxy-	C14H16N2O2	244.1	21.7582	10
1297	Sulfur tetrafluoride oxide	F4OS	105.1	11.3023	10
1298	2-Naphthalenbutanoselenoic acid, Se-phenyl ester	C20H18OSe	197.1	18.9127	10
1299	4-Methoxybenzoic acid, 2-methoxyethyl ester	C11H14O4	135.1	14.4055	10
1300	.beta.-GURJUNENE	C15H24	161.1	7.8895	10
1301	Metomidate	C13H14N2O2	105.1	21.288	10
1302	Benzene, (phenoxymethyl)-	C13H12O	91.1	16.9272	10
1303	Ethanol, 2-[methyl(phenylmethyl)amino]-	C10H15NO	91.1	13.5862	10
1304	JWH 302	C22H25NO2	214.1	13.1424	10
1305	4-Chlorobutyric acid, 3,4-dimethylphenyl ester	C12H15ClO2	122.1	10.3854	10
1306	Maltol, TMS derivative	C9H14O3Si	183.1	16.1799	10
1307	l-Valine, n-pentafluoropropionyl-, ethyl ester	C10H14F5NO3	218.2	13.547	10
1308	2-Furancarboxylic acid, 4-isopropylphenyl ester	C14H14O3	230.1	15.5699	10
1309	Succinic acid, phenethyl 4-isopropylphenyl ester	C21H24O4	105.1	10.1256	10
1310	Silane, (iodomethyl)trimethyl-	C4H11ISi	199.1	16.3987	10
1311	N-(1-(3-ethoxyphenyl)propan-2-yl)-2,2,3,3,3-pentafluoro-N-methylpropanamide	C15H18F5NO2	204.2	8.9558	10
1312	2-Phenylacetic acid, propargyl ester	C11H10O2	174.1	14.5193	10
1313	1,3,5-Cycloheptatriene, 2,3,4,5,7,7-hexamethyl-	C13H20	121.1	8.1973	10
1314	1-Phenyl-hexa-1,2-diene	C12H14	129.1	13.4698	10
1315	Thiophene-3-carbonitrile, 5-acetyl-4-amino-2-methylthio-	C8H8N2OS2	212.1	17.4868	10
1316	4-Hydroxy-2-methylacetophenone	C9H10O2	107.1	5.6707	10
1317	trans-(2-Chlorovinyl)dimethylethoxysilane	C6H13ClOSi	149.1	10.9493	10
1318	Cyclohexanone, 5-octyl-3,3,5-trimethyl-	C17H32O	139.1	5.3509	10
1319	1-Hexanone, 5-methyl-1-phenyl-	C13H18O	105.1	14.0128	10
1320	1,4,6-Trimethyl-1,2,3,4-tetrahydroquinoxaline-2,3-dione	C11H12N2O2	161.1	10.2139	10
1321	Benzene, 1-methoxy-4-phenoxy-	C13H12O2	200.1	20.7879	10
1322	3-Methylbenzoic acid, 2-formyl-4,6-dichlorophenyl ester	C15H10Cl2O3	119.1	13.0978	10
1323	Phenol, 3,5-dimethyl-	C8H10O	122.1	5.7202	10
1324	10-Epigazaniolide	C15H18O2	105.1	21.5756	10
1325	Butyl 3,4-dimethylphenyl ether	C12H18O	122.1	6.4447	10
1326	2-Cyclohexen-1-one, 3-methyl-6-(1-methylethenyl)-	C10H14O	82	5.8378	10
1327	Cyclobutane, 1,3-bis(4-methoxy-2-oxo-2H-pyran-6-yl-2,4-bis(3-methylphenyl)-	C30H28O6	242.1	26.653	10
1328	4-(Benzylsulfanyl)-1,3,5-triazin-2-amine	C10H10N4S	218.1	15.6758	10
1329	2-Butyn-1-al diethyl acetal	C8H14O2	97.1	16.0211	10
1330	Benzene, (1-pentylhexyl)-	C17H28	91.1	10.6136	10
1331	Benzenemethanol, .alpha.-methyl-.alpha.-2,5,7-octatrienyl-	C16H20O	121.1	17.6639	10
1332	Benorilate	C17H15NO5	121.1	15.1576	10
1333	1,4-Naphthalenedione, 5,8-dihydroxy-2,3,7-trimethyl-	C13H12O4	232.1	16.319	10
1334	1H-Imidazo[4,5-b]pyridine-2-carboxaldehyde	C7H5N3O	119.1	13.8461	10
1335	Benzoic acid, 4-(4-ethylcyclohexyl)-, 2,3-dicyano-4-(pentyloxy)phenyl ester	C28H32N2O3	215.1	23.3448	10
1336	3-(4-Amino-phenyl)-2-(toluene-4-sulfonylamino)-propionic acid	C16H18N2O4S	106.1	19.0081	10
1337	Benzene, (1-methylheptyl)-	C14H22	105.1	18.5238	10
1338	1,5-Cyclodecadiene, 1,5-dimethyl-8-(1-methylethylidene)-, (E,E)-	C15H24	121.1	9.1637	10
1339	Bromoiodoacetylene	C2BrI	230.1	17.5604	10
1340	Ethyl 1-naphthylacetate	C14H14O2	214.2	16.491	10
1341	5-Propoxy-2,2'-bipyridyl	C13H14N2O	172.1	16.8381	10
1342	1-Benzyl-2-(trifluoromethyl)aziridine	C10H10F3N	91.1	22.2218	10
1343	1H-Benzoimidazole, 2-(piperidin-4-yl)-	C12H15N3	145.1	17.0385	10
1344	1,4-Oxathiin-3-carboxylic acid, 5,6-dihydro-2-methyl-	C6H8O3S	43	12.346	10
1345	Benzenamine, 4-butoxy-	C10H15NO	109.1	13.9851	10
1346	N-Carbobenzyloxy-3,4-dehydroproline	C13H13NO4	91.1	18.5916	10
1347	1,2-Benzenediol, O-(4-methylbenzoyl)-O'-propoxycarbonyl-	C18H18O5	119.1	17.7285	10
1348	3-Chloro-2-fluorobenzoic acid, 2-nitro-5-fluorophenyl ester	C13H6ClF2NO4	157.1	15.3502	10
1349	Harmine	C13H12N2O	212.1	18.7483	10
1350	2-Butanone, 4,4-dimethoxy-3-methyl-	C7H14O3	43	1.8054	10
1351	1-Acetyl-2-methyl-6-nitroindolizine	C11H10N2O3	218.1	15.1824	10
1352	(2S,3R)-Butan-1,2,3,4-tetraol 2,4-isopropylidene acetal	C7H14O4	59.1	14.8092	10
1353	Nicotinamide, N-(4-methoxyphenyl)-	C13H12N2O2	106.1	22.6657	10
1354	3-Methyl-1,2,3,4-tetrahydro-.gamma.-carboline	C12H14N2	143.1	21.6029	10
1355	Benzenebutanoic acid, 4-methoxy-.alpha.,.gamma.-dioxo-, ethyl ester	C13H14O5	177.1	10.8782	10
1356	4-Ethyl-2,2,4-trimethyl-1,2,3,4-tetrahydro-.gamma.-carboline	C16H22N2	213.1	21.7734	10
1357	Ethanone, 1-(1,4,6,7-tetrahydropyrrolo[3,2-c]pyridin-5-yl)-	C9H12N2O	93.1	11.584	10
1358	1,3-Dioxolane-4-methanol, 2-pentadecyl-, acetate, trans-	C21H40O4	145.1	12.9125	10
1359	Silane, trimethylphenyl-	C9H14Si	135.1	6.8136	10
1360	2-Butylbenzofuran	C12H14O	131.1	10.5686	10
1361	Benzenepropanoic acid, .alpha.,4-dihydroxy-	C9H10O4	107.1	12.3543	10
1362	4-Amino-2-hydroxytoluene	C7H9NO	123.1	13.4481	10
1363	1,3-Benzenediol, o-(4-butylbenzoyl)-o'-(3-cyclopentylpropionyl)-	C25H30O4	161.1	9.3717	10
1364	Phthalic acid, butyl 2-pentyl ester	C17H24O4	149	19.3879	10
1365	Pyrimidine, 2-trifluoromethylsulfonyl-4,6-dimethyl-	C7H7F3N2O2S	107.1	16.1517	10
1366	Acetic acid, [2-[(2-propenylamino)carbonyl]phenoxy]-	C12H13NO4	179.1	8.9007	10
1367	Tricyclo[3.1.0.0(2,4)]hexane, 3,3,6,6-tetramethyl-, (1.alpha.,2.beta.,4.beta.,5.alpha.)-	C10H16	121.1	13.0873	10
1368	3-Methylene-2,6-heptanedione	C8H12O2	43	9.0151	10
1369	Methylphenidate, N-pentafluoropropionyl-	C17H18F5NO3	230.1	17.9396	10
1370	Ethyl trifluoromethanesulfonate	C3H5F3O3S	69.1	21.2517	10
1371	Benzonitrile, 3-ethoxy-	C9H9NO	119.1	15.807	10
1372	Diethyl(4-methylbenzyl)amine	C12H19N	162.1	11.0606	10
1373	1-Cyclopentylacetonitrile	C7H9N	67.1	11.866	10
1374	8-Hydroxyquinoline, 2-methylpropionate	C13H13NO2	145.1	12.0219	10
1375	1,3-Benzenediol, o-(2-furoyl)-o'-(2-methoxybenzoyl)-	C19H14O6	135.1	11.8807	10
1376	3-Phenylpropionic acid, 4-benzyloxyphenyl ester	C22H20O3	105.1	23.0744	10
1377	Methylparaben	C8H8O3	93.1	9.6052	10
1378	4-Butylbenzoic acid, 2-formyl-4,6-dichlorophenyl ester	C18H16Cl2O3	161.1	10.073	10
1379	2-Butanone, 1,1,1-trifluoro-	C4H5F3O	57.1	16.3073	10
1380	7-(n-Propyl)oxycoumarin	C12H12O3	204.2	8.7991	10
1381	3-Hydroxy-3-phenylbutan-2-one	C10H12O2	43	22.6657	10
1382	Benzoximate	C18H18ClNO5	105.1	22.2656	10
1383	Glutaric acid, 1,1,1-trifluoroprop-2-yl hept-4-yl ester	C15H25F3O4	211.1	25.9926	10
1384	N-Benzyl-p-toluenesulfonamide	C14H15NO2S	106.1	18.2069	10
1385	Phthalic acid, hexyl 2-propylphenyl ester	C23H28O4	149.1	10.9102	10
1386	(R)-(-)-2-Phenylglycinol	C8H11NO	106.1	9.9644	10
1387	Adenine	C5H5N5	135.1	12.7159	10
1388	Carbonic acid, propyl 4-cyanophenyl ester	C11H11NO3	119.1	12.4569	10
1389	1-(3-Methylbutyl)-2,3,4,6-tetramethylbenzene	C15H24	204.2	8.2347	10
1390	trans-Ocimenol	C10H18O	59.1	3.948	10
1391	1H-1,3-Benzimidazole, 1-(2-methoxyethyl)-5,6-dimethyl-	C12H16N2O	159.1	11.3136	10
1392	5,7,7-Trimethyl-4,5,7,8-tetrahydroazuleno[4,5-c]furan	C15H18O	214.1	13.1619	9
1393	p-Pentylaniline	C11H17N	106.1	16.442	9
1394	Propanoyl chloride, 3-chloro-	C3H4Cl2O	91	10.3384	9
1395	Ethanone, 1-[6-hydroxy-2-(1-methylethenyl)-7-benzofuranyl]-	C13H12O3	216.1	19.1416	9
1396	Imidazole, 5-[4-methoxybenzyl]-	C11H12N2O	121.1	17.7417	9
1397	Benzeneacetic acid, 2-propenyl ester	C11H12O2	91.1	14.05	9
1398	4-Fluorophenyl isocyanate	C7H4FNO	137.1	8.13711	9
1399	Benzeneacetic acid, 4-hydroxy-, ethyl ester	C10H12O3	107.1	16.4967	9
1400	Phthalic acid, cyclobutyl ethyl ester	C14H16O4	149.1	12.6079	9
1401	4-Ethylphenyl acetate	C10H12O2	107.1	13.7416	9
1402	2-Butyl-3-methylpyrazine	C9H14N2	108.1	15.8344	9
1403	9-[4-[1,3-Diphenyl-2-imidazolidinyl]-2,3-O-[1-methylethylidene]-.beta.-d-	C28H30N8O4	223.1	21.2681	9
1404	3-Methylbenzylamine, N,N-dibutyl-	C16H27N	105.1	16.8778	9
1405	4-Methyl-1,6-heptadien-4-ol	C8H14O	85	10.2516	9
1406	1-Ethyl-2-benzimidazolinone	C9H10N2O	119.1	9.63389	9
1407	1,1'-Methylenebis[2-(4-butoxybenzoyloxy)naphthalene]	C43H40O6	177.1	15.9467	9
1408	1-Benzyl-2-methyl-6-nonylpiperidin-4-one	C22H35NO	202.2	20.6018	9
1409	2-Cyano-6-methoxybenzothiazole	C9H6N2OS	190.1	15.6643	9
1410	(1R,3S,4R,5S)-1-Isopropyl-4-methylbicyclo[3.1.0]hexan-3-yl acetate-rel-	C12H20O2	93.1	4.94444	9
1411	Germane, tetrapropyl-	C12H28Ge	161.1	16.5128	9
1412	Carbon Tetrachloride	CCl4	119.1	16.113	9
1413	3H-Pyrazol-3-one, 2,4-dihydro-5-methyl-4-(1-oxobutyl)-2-phenyl-	C14H16N2O2	201.1	22.6337	9
1414	Oxirane, 2-butyl-2-(chloromethyl)-	C7H13ClO	106.1	17.2294	9
1415	1-Piperidinecarboxaldehyde, 2-(3,4-dihydro-2H-pyrrol-5-yl)-	C10H16N2O	109.1	14.6946	9
1416	Acetonitrile, bromo-	C2H2BrN	121.1	12.6194	9
1417	Naphtho[2,3-b]furan-2(3H)-one, 4,8-bis(acetyloxy)-3a,4,4a,7,8,8a,9,9a-octahydro-5,8a-dimethyl-3-methylene-, [3ar-(3a.alpha.,4.alpha.,4a.alpha.,8.beta.,8a.beta.,9a.beta.)]-	C19H24O6	43	27.9913	9
1418	4-(1H-Imidazol-1-ylmethyl)phenol	C10H10N2O	107.1	15.3414	9
1419	Phenol, 2-methyl-5-(1-methylethyl)-	C10H14O	135.1	4.55656	9
1420	4-Hydroxybenzoic acid, 3,10,10-trimethyl-7-methylenecycloundeca-3,8-dienyl ester	C22H28O3	121.1	17.8656	9
1421	Glutaric acid, di(4-methoxybenzyl) ester	C21H24O6	137.1	16.6301	9
1422	Benzyl-L-valine, methyl ester	C13H19NO2	91.1	11.7039	9
1423	Benzene, 1-(dibutylboryl)-2-(dimethylaminomethyl)-	C17H30BN	202.2	15.1642	9
1424	Allylamine, N,N-bis(pentafluoropropionyl)-	C9H5F10NO2	202.2	17.8112	9
1425	Oxalic acid, decyl neopentyl ester	C17H32O4	57.1	3.18378	9
1426	l-Phenylalanine, N-(4-fluorobenzoyl)-, methyl ester	C17H16FNO3	162.1	15.6268	9
1427	Benzene, ethenylpentaethyl-	C18H28	244.1	21.9332	9
1428	2-Fluorobenzoic acid, 4-methoxyphenyl ester	C14H11FO3	123.1	16.9821	9
1429	Bis[3-trifluoro methylbenzyl]sulfone	C16H12F6O2S	159.1	14.1907	9
1430	2-Naphthalenemethanol, decahydro-.alpha.,.alpha.,4a-trimethyl-8-methylene-, [2R-(2.alpha.,4a.alpha.,8a.beta.)]-	C15H26O	59.1	10.4646	9
1431	Benzofenac methyl ester	C16H15ClO3	91.1	18.1487	9
1432	1H-Pyrazole-4-carboxamide, N-[2-(4-methoxyphenyl)ethyl]-1,5-dimethyl-	C15H19N3O2	123.1	13.408	9
1433	Benzoyl chloride, 4-pentyl-	C12H15ClO	175.1	14.6272	9
1434	4(1H)-Pteridinone	C6H4N4O	93.1	5.06211	9
1435	1-Methyl-3-acetylindole	C11H11NO	158.1	14.8953	9
1436	1,2,4,5-Tetrazine	C2H2N4	82	9.51111	9
1437	Phenol, 4-chloro-5-methyl-2-nitro-	C7H6ClNO3	187.1	15.5163	9
1438	Norbornane, 2-isobutyl-	C11H20	81.1	15.6548	9
1439	1-Methyl-2-allylthio-4(1H)-quinazolinone	C12H12N2OS	217.1	17.8188	9
1440	6-Phenyl-2-hexenyl vinyl ether	C14H18O	91.1	14.7968	9
1441	Terephthalic acid, tridec-2-yn-1-yl ethyl ester	C23H32O4	177.1	15.1844	9
1442	Chloranthalactone A	C15H16O2	200.1	21.8022	9
1443	1H-Indole-3-acetamide, 6-fluoro-N-(5-methyl-3-isoxazolyl)-.alpha.-oxo-	C14H10FN3O3	162.1	13.1301	9
1444	1H-Pyrazole, 4,5-dihydro-5-propyl-	C6H12N2	69.1	22.2477	9
1445	.gamma.-Terpinene	C10H16	93.1	3.51478	9
1446	2-Hydroxyskatole	C9H9NO	147.1	14.0818	9
1447	1-(2-(3-Cyclohexenyl)ethyl)silatrane	C14H25NO3Si	174.1	17.0897	9
1448	Nicotinic acid, 3-methylphenyl ester	C13H11NO2	106.1	19.5944	9
1449	Succinic acid, phenethyl 2,3-dichlorophenyl ester	C18H16Cl2O4	105.1	9.14278	9
1450	Phenylphosphonic acid, hexyl ethyl ester	C14H23O3P	159.1	17.7452	9
1451	5-Methyl-7-acetylamino-s-triazolo(1,5-a)pyrimidine	C8H9N5O	149.1	11.9898	9
1452	Tricyclo[5.2.1.0(1,5)]dec-5-en-8-ol	C10H14O	106.1	15.901	9
1453	DL-2-fluorophenylglycine, N-dimethylaminomethylene-, ethyl ester	C13H17FN2O2	179.1	8.961	9
1454	Anisole, o-octyl-	C15H24O	91.1	13.8572	9
1455	2-Propenamide, N-methyl-	C4H7NO	55	2.67278	9
1456	2-Furancarboxylic acid, hydrazide	C5H6N2O2	95.1	14.0088	9
1457	N-(2-Methoxyphenyl)-benzene-sulphenamide	C13H13NOS	231.1	16.7047	9
1458	Acetamide, 2-phenylthio-N-benzyl-N-hexyl-	C21H27NOS	232.1	16.7754	9
1459	5-Chlorovaleric acid, 3-methylphenyl ester	C12H15ClO2	108.1	13.1797	9
1460	2-Hexen-1-one, 1-(2-hydroxy-5-methylphenyl)-, (E)-	C13H16O2	161.1	10.0971	9
1461	Serotonin	C10H12N2O	147.1	11.8413	9
1462	Isosativene	C15H24	94.1	6.57878	9
1463	Ethyl 6-methylpyridine-2-carboxylate	C9H11NO2	93.1	12.344	9
1464	Propanoic acid, 3-chloro-, 4-formylphenyl ester	C10H9ClO3	93.1	13.394	9
1465	4-Bromobutanoic acid, 1-adamantylmethyl ester	C15H23BrO2	135.1	9.81011	9
1466	1,8-Naphthyridine, 2,4,7-trimethyl-	C11H12N2	172.1	16.9963	9
1467	Propanedioic iacid, 2-(N-benzylamino)-, dimethyl ester	C12H15NO4	91.1	7.02378	9
1468	3-Methyl-5-pyrid-2-yl-1,2,4-oxadiazole	C8H7N3O	105.1	12.0041	9
1469	L-Proline, N-(2,3,4-trifluorobenzoyl)-, pentadecyl ester	C27H40F3NO3	228.1	16.7739	9
1470	Silane, methylvinyl(1-cyclohexylethoxy)ethoxy-	C13H26O2Si	159.1	12.0472	9
1471	Phenol, o-(benzylthio)-	C13H12OS	91.1	22.6284	9
1472	1-Methyl-bis(1,2,4)-triazole-5,1'	C5H6N6	149.1	12.917	9
1473	2,5-Piperazinedione, 3-(phenylmethyl)-	C11H12N2O2	91.1	11.8291	9
1474	Bicyclo[4.3.0]non-3-ene, 3,4,7-trimethyl-	C12H20	149.1	4.56167	9
1475	1,2-Benzenediol, o-(3-fluorobenzoyl)-o'-(2,3,4-trifluorobenzoyl)-	C20H10F4O4	123.1	11.234	9
1476	4-Chlorobutyric acid, 3-methylphenyl ester	C11H13ClO2	108.1	14.1151	9
1477	N-Formyl(4-hydroxy-2-methoxyphenyl)alanine,ethyl ester	C13H17NO5	137.1	9.75133	9
1478	Benzene, (1-methylbutyl)-	C11H16	105.1	14.0247	9
1479	(R,S)-5-Ethyl-6-methyl-3E-hepten-2-one	C10H18O	97.1	20.0103	9
1480	1,2-Benzenediol, O-(4-butylbenzoyl)-O'-(2-furoyl)-	C22H20O5	161.1	7.838	9
1481	4-Hydroxyphenylacetamide	C8H9NO2	107.1	13.8476	9
1482	Hexylresorcinol	C12H18O2	123.1	18.0227	9
1483	Uracil, 1-benzyl-5-fluoro-	C11H9FN2O2	91.1	11.2468	9
1484	Glycine, N-(2-fluorobenzoyl)-, propyl ester	C12H14FNO3	123.1	13.4808	9
1485	Benzamide, 4,N-dimethyl-N-(2-butyl)-	C13H19NO	119.1	9.38156	9
1486	2,2'-Thiobis(4-pyrimidinamine)	C8H8N6S	162.1	12.699	9
1487	N-(1-(2-ethoxyphenyl)propan-2-yl)-2,2,3,3,3-pentafluoro-N-methylpropanamide	C15H18F5NO2	204.2	8.38633	9
1488	Glutaric acid, 3-oxobut-2-yl propyl ester	C12H20O5	157.1	16.7689	9
1489	Demethoxyencecalinol	C13H16O2	189.2	12.1654	9
1490	Benzene, (1-methylpentyl)-	C12H18	105.1	11.9869	9
1491	2,4-Imidazolidinedione, 5-ethyl-5-(4-hydroxyphenyl)-3-methyl-	C12H14N2O3	120.1	10.6566	9
1492	3-Phenyl-adamantol-1	C16H20O	228.1	23.5409	9
1493	Ethanone, 1-[6-hydroxy-2-(1-methylethenyl)-5-benzofuranyl]-	C14H16O2	201.1	20.1036	9
1494	Harmaline	C13H14N2O	213.1	21.6174	9
1495	1-Benzoyl-2-t-butyl-3-methyl-5-vinylimidazolidin-4-one	C17H22N2O2	105.1	22.7067	9
1496	Benzene, 1,1',1''-[1-(bromomethyl)-2-methoxy-1-ethanyl-2-ylidene]tris-	C22H21BrO	197.1	21.0474	9
1497	5-(4-Propoxy-phenyl)-1H-[1,2,4]triazol-3-ylamine	C11H14N4O	218.2	13.5716	9
1498	Phenol, 2,3-dimethyl-	C8H10O	122.1	3.35233	9
1499	Pentanoic acid, 5-hydroxy-, 2,4-di-t-butylphenyl esters	C19H30O3	191.1	7.86289	9
1500	4-(5-Ethyl-1,2,4-oxadiazol-3-yl)benzoic acid	C11H10N2O3	163.1	16.044	9
1501	Propanedinitrile, cyclohexyl(2-methylcyclohexyl)-	C16H24N2	55.1	13.541	9
1502	Cyclobutanecarboxylic acid, 3,4-dimethylphenyl ester	C13H16O2	122.1	11.9133	9
1503	Propanoic acid, 2,2-dimethyl-, 2-(1,1-dimethylethyl)-4-methylphenyl ester	C16H24O2	149.1	6.03044	9
1504	l-Alanine, N-(4-ethylbenzoyl)-, heptyl ester	C19H29NO3	133.1	15.8431	9
1505	Bibenzyl, 4,4'-dimethoxy-	C16H18O2	121.1	21.1314	9
1506	Benzonitrile, 4-(dimethylamino)-	C9H10N2	145.1	11.8567	9
1507	3,5-Methanocyclopentapyrazole, 3,3a,4,5,6,6a-hexahydro-3a,4,4-trimethyl-	C10H16N2	93.1	4.21422	9
1508	1H-Imidazole, 4,5-dihydro-2-(phenylmethyl)-	C10H12N2	159.1	11.6787	9
1509	Ethane, 2-chloro-1,1,2-trifluoro-1-methoxy-	C3H4ClF3O	81.1	13.2104	9
1510	2,4-Pentadienoic acid, 1-cyclopenten-3-on-1-yl ester	C10H10O3	81.1	9.94089	9
1511	4,4'-(1,3-Dimethylbutylidene)bisphenol	C18H22O2	213.1	20.2937	9
1512	1,4-Benzenediol, 2,5-bis(1,1-dimethylethyl)-	C14H22O2	207.1	8.71767	9
1513	Phen-1,2-diol, 4-fluoro-5-aminoacetyl-, dimethyl ether	C10H12FNO3	183.1	17.963	9
1514	trans-(3-Trifluoromethyl)cinnamic acid, cyclobutyl ester	C14H13F3O2	199.1	27.0581	9
1515	6-methyl-2-pentylpyridine	C11H17N	107.1	16.1897	9
1516	Succinic acid, 2,4,6-trichlorophenyl 4-methoxybenzyl ester	C18H15Cl3O5	121.1	15.6587	9
1517	Guaiol	C15H26O	161.1	9.18978	9
1518	benzoic acid, 4-(dimethoxymethyl)-, methyl ester	C11H14O4	179.1	12.5913	9
1519	1-(Prop-2-enyl)-1-phenylaminocyclopentane	C14H19N	201.1	20.5324	9
1520	Silane, 1,8-octanediylbis[trimethyl-	C14H34Si2	147.1	10.109	9
1521	Benzothiazole-5-carboxylic acid	C8H5NO2S	179.1	8.02333	9
1522	2-Quinolinecarboxylic acid, methyl ester	C11H9NO2	129.1	19.0274	9
1523	Phenol, 2,3,5,6-tetramethyl-	C10H14O	135.1	4.73067	9
1524	2-Methyl-furan-3-carboxylic acid pyridin-3-ylamide	C11H10N2O2	109.1	12.7612	9
1525	Benzeneethanol, .beta.-methyl-.alpha.-phenyl-	C15H16O	106.1	20.5597	9
1526	Hippuric acid	C9H9NO3	105.1	16.447	9
1527	Phenyl-1,2-diamine, N,4,5-trimethyl-	C9H14N2	150.1	6.739	9
1528	Cyclopropanecarboxylic acid, 2-(1-adamantyl)ethyl ester	C16H24O2	135.1	10.2543	9
1529	4-(2-Methoxyethyl)-2-methylphenol	C10H14O2	121.1	16.045	9
1530	9-Methyl-2,2-bis-trifluoromethyl-2,3-dihydro-pyrido[1,2-a][1,3,5]triazin-4-one	C10H7F6N3O	230.1	15.1253	9
1531	o-Toluic acid, tridec-2-ynyl ester	C21H30O2	119.1	14.7954	9
1532	Cyclopentanecarboxamide, N-(3-methylphenyl)-	C13H17NO	107.1	21.4747	9
1533	2H-Furo[2,3-h][1]benzopyran-2-one, 4,6-dimethyl-	C13H10O3	214.1	19.9421	9
1534	Phosphinic acid, (1,1-dimethylethyl)[4-(1,1-dimethylethyl)phenyl]-	C14H23O2P	198.1	23.6806	9
1535	3-[4-Hydroxyisopent-2(Z)-enyl]-4-hydroxyacetophenone	C13H16O3	159.1	13.7034	9
1536	Ethyl 2-cyano-3-methyl-2-(O-methylbenzyl)butanoate	C16H21NO2	105.1	23.4187	9
1537	Bicyclo[2.2.1]hept-2-ene, 1,7,7-trimethyl-	C10H16	93.1	9.38211	9
1538	4-Benzyloxy-2-methylpyridine 1-oxide	C13H13NO2	91.1	17.193	9
1539	1,2-Benzenediol, O-(2-furoyl)-O'-(isobutoxycarbonyl)-	C16H16O6	95.1	10.6864	9
1540	Isophthalic acid, 2,3-dichlorophenyl propyl ester	C17H14Cl2O4	191.1	6.37933	9
1541	1,3,5-Tri-O-benzoyl-.alpha.-d-ribofuranose	C26H22O8	105.1	14.9114	9
1542	4-(2-Isothiocyanatoethyl)phenol	C9H9NOS	107.1	12.1636	9
1543	1H-Indole-3-acetic acid, 5-methoxy-	C11H11NO3	145.1	11.931	9
1544	5-(1-Hydroxy-2-methyl-3-butenyl)-1,2,3-trimethoxybenzene	C14H20O4	197.1	16.4518	9
1545	2-Amino-8-hydroxyquinoline, N,O-bis(acetyl)-	C13H12N2O3	202.2	13.8306	9
1546	Bicyclo[2.2.1]heptane, 2-(1-buten-3-yl)-	C11H18	95.1	15.298	9
1547	Benzo[b]furan-3-carboxamide	C9H7NO2	145.1	20.6518	9
1548	Pyridine-3-carboxamide, N-(4-hydroxyphenyl)-	C12H10N2O2	106.1	11.5758	9
1549	o-Toluic acid, 1-adamantylmethyl ester	C19H24O2	149.1	12.4997	9
1550	2-Furanacetamide, .alpha.-methyl-N-phenyl-	C13H13NO2	93.1	14.7819	9
1551	Benzoic acid, 4-amino-, 4-acetoxy-2,2,6,6-tetramethyl-1-piperidinyl ester	C18H26N2O4	120.1	11.9627	9
1552	Ethylamine, N,N-dihexyl-2-(2-thiophenyl)-	C18H33NS	198.1	20.3892	9
1553	N,2-Dimethyl-5-benzimidazolecarboxamide	C10H11N3O	159.1	14.9353	9
1554	4H-1,2,4-Triazole, 4-ethyl-	C4H7N3	97.1	17.8703	9
1555	4-Pentenamide, 3-methyl-N-phenyl-	C12H15NO	93.1	12.1459	9
1556	Benzamide, 3-methyl-N-methallyl-	C12H15NO	119.1	11.1578	9
1557	2H-1,3-Benzoxazine-2,4(3H)-dione, 3-methyl-	C9H7NO3	120.1	12.9888	9
1558	2-Fluorobenzoic acid, 4-nitrophenyl ester	C13H8FNO4	123.1	15.0337	9
1559	Benzoic acid, 4-heptyl-, 4-cyanophenyl ester	C21H23NO2	203.1	18.1004	9
1560	[2]Benzopyrano[6,5,4-def][2]benzopyran, 1,3,6,8-tetrahydro-	C14H12O2	212.2	19.0829	9
1561	.beta.-Phellandrene	C10H16	93.1	2.80511	9
1562	Silane, diethyldifluoro-	C4H10F2Si	95	11.0262	9
1563	Ethane, 1,2-dibromo-1-chloro-	C2H3Br2Cl	143.1	18.7241	9
1564	Butanoic acid, 2-cyano-3-methyl-, ethyl ester	C8H13NO2	68.1	7.67533	9
1565	Benzyl alcohol, 3-benzyloxy-2-fluoro-	C14H13FO2	91.1	15.5223	9
1566	Phosphonic acid, bis(1-methylethyl) ester	C6H15O3P	83	13.3147	9
1567	Phenol, 3-ethoxy-	C8H10O2	110.1	6.94933	9
1568	2H-Benzimidazol-2-one, 1,3-dihydro-5-methoxy-	C8H8N2O2	149.1	9.09678	9
1569	Furazano[3,4-E][1,2,4]-triazolo[4,3-a]pyrazin-5-amine	C5H3N7O	147.1	13.7079	9
1570	1,3-Benzenediol, 4-ethyl-	C8H10O2	123.1	16.3058	9
1571	3-Hydroxy-2,3(4H)-dihydropyran-2-methanol, dibenzoate	C20H18O5	105.1	10.762	9
1572	4,6-Dimethyl-2-pyrimidinylhydrazine	C6H10N4	138.1	11.2971	9
1573	((4-Fluorophenyl)sulfonyl)acetonitrile	C8H6FNO2S	95.1	15.8697	9
1574	Phosphonic acid, [2-phenyl-5-[(3-pyridinylmethyl)amino]-4-oxazolyl]-, dimethyl ester	C17H18N3O4P	93.1	7.81044	9
1575	Bicyclopentyl-1,1'-diene	C10H14	93.1	6.09811	9
1576	Benzo[1,2-c:3,4-c':5,6-c'']tris[1,2,5]oxadiazole	C6N6O3	204.2	8.52522	9
1577	2-Allylpent-4-enoic acid, benzyl ester	C15H18O2	91.1	10.4253	9
1578	5-Chlorovaleric acid, 4-benzyloxyphenyl ester	C18H19ClO3	91.1	21.3808	9
1579	Disiloxane, hexamethyl-	C6H18OSi2	147.1	9.22211	9
1580	Trifluoromethyldifluorophosphine	CF5P	69.1	18.0569	9
1581	2-Oxa-1,3-disilacyclohexane, 1,1,3,3-tetramethyl-	C7H18OSi2	159.1	13.8749	9
1582	6-Chlorohexanoic acid, 4-cyanophenyl ester	C13H14ClNO2	133.1	10.0851	9
1583	cis-8-Isopropylbicyclo[4.3.0]non-3-ene	C12H20	121.1	10.8911	9
1584	3-Methoxybenzylamine, N-(2-fluorophenyl)	C14H14FNO	121.1	17.5521	9
1585	Benzoic acid, 3-benzyloxy-4-fluoro-	C14H11FO3	91.1	21.8981	9
1586	Spiro(1,3-benzodioxole-2,1'-cycloheptane)	C13H16O2	161.1	9.07122	9
1587	Bicyclo[4.4.0]dec-5-ene, 1,5-dimethyl-3-hydroxy-8-(1-methylene-2-hydroxyethyl-1)-	C15H24O2	106.1	21.7181	9
1588	Tricyclo[4.4.0.0(2,7)]dec-3-ene-3-methanol, 1-methyl-8-(1-methylethyl)-	C15H24O	177.1	13.6922	9
1589	3,4,4-Trimethyl-3-(3-oxo-but-1-enyl)-bicyclo[4.1.0]heptan-2-one	C14H20O2	123.1	8.48845	9
1590	2-Fluoro-6-(trifluoromethyl)benzyl alcohol, n-propyl ether	C11H12F4O	177.1	9.23156	9
1591	Anisole, p-octyl-	C15H24O	121.1	16.3	9
1592	Ethane, iodo-	C2H5I	156.1	16.2774	9
1593	2-(Trifluoromethyl)benzyl alcohol, 1-methylpropyl ether	C12H15F3O	159.1	13.1238	9
1594	Methyl n-hexyl ketone-1-phenyl-1,2-ethanediol ketal 2	C16H24O2	43	14.2907	9
1595	(S)-1-Acetoxy-2-isocyano-3-(p-anisyl)propane	C13H15NO3	121.1	19.7813	9
1596	Isobutyl acetate	C6H12O2	43	2.74711	9
1597	Benzenemethanol, 4-methyl-, benzoate	C15H14O2	91.1	26.7668	9
1598	9-Ethylbicyclo(3.3.1)nonan-9-ol	C11H20O	139.1	7.99189	9
1599	3-Methylaniline, N-ethyl-N-pentyl-	C14H23N	148.1	10.8427	9
1600	2H-1-Benzopyran, 3,4-dihydro-2,2-dimethyl-	C11H14O	107.1	11.601	9
1601	Acetic acid, 1-(2-methyltetrazol-5-yl)ethenyl ester	C6H8N4O2	43	16.4678	9
1602	Bicyclo[2.2.1]heptane-2-carboxylic acid, 3,3-dimethyl-	C10H16O2	101.1	4.853	9
1603	Cyclobutanecarboxamide, N-(4-methoxyphenyl)-	C12H15NO2	123.1	11.6583	9
1604	1-(2,3-Dimethyl-phenyl)-3-methyl-butylamine	C13H21N	107.1	14.4512	9
1605	N-Methyl-2-furohydroxamic acid	C6H7NO3	95.1	13.3589	9
1606	N-(4-Methylphenyl)-2-diazo-2-cyano-acetamide	C10H8N4O	200.1	19.417	9
1607	3-Buten-1-ol, 4-chloro-2-methyl-1-phenyl-	C11H13ClO	107.1	16.6781	9
1608	2,3-Butanedione	C4H6O2	43	17.4349	9
1609	1,2-Ethanediol, 1,2-diphenyl-, [R-(R*,R*)]-	C14H14O2	107.1	10.8273	9
1610	Pipecolic acid, N-hexyloxycarbonyl-, butyl ester	C17H31NO4	212.1	18.9991	9
1611	2,2-Diethyl-2-sila-1,3-dioxacyclohexane	C7H16O2Si	131.1	12.5497	9
1612	N-[2,4-Diamino-5,6,7,8-tetrahydro-6-quinazolinyl]-N-[p-fluorobenzyl]acetamide	C17H20FN5O	162.1	11.4493	9
1613	Benzene, 1-fluoro-4-(4-methyl-4-pentenyl)-	C12H15F	122.1	15.6279	9
1614	Furan-2-carboxylic acid, 4-(1,4-dihydro-6-amino-5-cyano-3-methylpyrano[2,3-c]pyrazol-4-yl)phenyl ester	C19H14N4O4	95.1	16.5332	9
1615	(2-Fluorophenyl) methanol, n-butyl ether	C11H15FO	109.1	13.3776	9
1616	6,7,8,9-Tetrahydro-5H-pyrzolo(2,3-b)indole	C10H11N3	145.1	14.9786	9
1617	[1,1'-Biphenyl]-4,4'-diamine, 3,3'-dimethyl-	C14H16N2	212.1	18.5627	9
1618	Phthalic acid, cyclobutyl tridecyl ester	C25H38O4	149.1	13.4587	9
1619	2-Ethyl-7-methylthio-1,3,4-thiadiazolo[3,2-a](1,3,5)triazine-5-one	C7H8N4OS2	228.1	21.0304	9
1620	Butanamide, N-(4-hydroxyphenyl)-	C10H13NO2	109.1	16.143	9
1621	3-Hexene-2,5-dione	C6H8O2	43.1	17.2179	9
1622	Cyclobutane, 1,3-diisopropenyl-, trans	C10H16	68.1	3.49189	9
1623	3-Nitro-1-phenylheptan-1-ol	C13H19NO3	107.1	15.4561	9
1624	5-Isopropenyl-2-hydroxy-2,4,6-cycloheptatrien-1-one	C10H10O2	162.1	8.03944	9
1625	5-Cyano-1,2,3,4-tetrahydro-4,6-dimethyl-2-oxopyridine	C8H10N2O	135.1	7.15911	9
1626	Ethanone, 1,2-diphenyl-2-(2,2,2-trifluoroethoxy)-	C16H13F3O2	105.1	10.2422	9
1627	1H-Pyrazole, 4,5-dihydro-3-methyl-1-propyl-	C7H14N2	97.1	15.8928	9
1628	Himachala-2,4-diene	C15H24	105.1	6.99667	9
1629	1H-Indene, 2,3-dihydro-1,5,7-trimethyl-	C12H16	145.1	12.034	9
1630	3-Hexen-1-ol, acetate, (Z)-	C8H14O2	43	11.0186	9
1631	Dihydro-cis-.alpha.-copaene-8-ol	C15H26O	161.1	9.211	9
1632	Propanedinitrile, (acetyloxy)methyl-	C6H6N2O2	43	18.4602	9
1633	2-Propenoic acid, anhydride	C6H6O3	55.1	21.4842	9
1634	Chlorotrifluoromethane	CClF3	69.1	12.1953	9
1635	2,3-Pentanedione	C5H8O2	43.1	18.5312	9
1636	1-Nitrosoadamantane	C10H15NO	135.1	11.72	8
1637	10H-Phenothiazine, 10-methyl-	C13H11NS	213.1	18.2754	8
1638	Benzamide, 2-methoxy-N-(3,4-dimethoxyphenethyl)-	C18H21NO4	164.1	10.5889	8
1639	2-Methyl-5-benzimidazolecarboxamide	C9H9N3O	159.1	14.2547	8
1640	Alpha-pyrone-6-carboxylic acid	C6H4O4	95.1	16.0024	8
1641	N-(-phenylisopropyl)benzylmethylketimine	C18H21N	91.1	18.7614	8
1642	1-Benzyloxy-1-ethyl-1-silacyclopentane	C13H20OSi	191.1	6.4875	8
1643	Quinoline, 2-phenyl-	C15H11N	204.2	15.9415	8
1644	Butyric acid, 4,4,4-trifluoro-3-(phenylhydrazono)-, ethyl ester	C12H13F3N2O2	228.1	18.512	8
1645	1H-Benzimidazole, 2-ethyl-	C9H10N2	146.1	5.04525	8
1646	p-Heptylaniline	C13H21N	106.1	16.3788	8
1647	Benzoic acid, 2-hydroxy-, 4-methylphenyl ester	C14H12O3	121.1	21.7219	8
1648	Methanol, (1,4-dihydrophenyl)-	C7H10O	79.1	5.17863	8
1649	Cinoxate	C14H18O4	178.1	16.9108	8
1650	Diethyl 1-amino-1-phenylmethanephosphonate	C11H18NO3P	106.1	11.9107	8
1651	3-Ethylphenyl isocyanate	C9H9NO	132.1	18.3645	8
1652	2,3,4-Trifluorobenzoic acid, propargyl ester	C10H5F3O2	159.1	16.6599	8
1653	Benzimidazole, 2-ethoxy-	C9H10N2O	134.1	14.5587	8
1654	5-Methyl-2-thiophenecarboxaldehyde	C6H6OS	125	12.9573	8
1655	4-Methoxy-N-methylphenylethylamine, pentafluorpropionyl	C13H14F5NO2	121.1	13.5783	8
1656	m-Cresol, TMS derivative	C10H16OSi	165.1	7.46925	8
1657	Oxalic acid, decyl isobutyl ester	C16H30O4	57.1	3.18262	8
1658	.beta.-(4-Aminophenyl)propionic acid	C9H11NO2	106.1	15.0741	8
1659	Hexanedinitrile, 2-methyl-	C7H10N2	82.1	14.476	8
1660	Cyclohexanol, 5-methyl-2-(1-methyl-1-phenylethyl)-	C16H24O	119.1	20.0167	8
1661	3H-pyrazol-3-one, 2-(1,3-dihydro-1-oxo-5-isobenzofuranyl)-2,4-dihydro-5-methyl-	C12H10N2O3	230.1	19.161	8
1662	2',4',5'-Trifluoroacetophenone	C8H5F3O	159.1	7.55537	8
1663	Fumaric acid, 3,5-dimethylphenyl 2,2,3,3-tetrafluoropropyl ester	C15H14F4O4	213.1	16.2074	8
1664	Propane, 2-methoxy-2-methyl-	C5H12O	73	17.9642	8
1665	Phthalic acid, 2-(2-fluorophenyl)ethyl pentyl ester	C21H23FO4	122.1	12.9543	8
1666	.beta.-Oplopenone	C15H24O	177.1	11.8848	8
1667	5H-Oxazolo[3,2-a]pyridine-8-carbonitrile, 6-ethyl-2,3-dihydro-2,7-dimethyl-5-oxo-	C12H14N2O2	218.2	15.6405	8
1668	Naphthalene, 2,2-dimethyl-1-oxa-2-sila-1,2-dihydro-	C10H12OSi	161.1	11.6379	8
1669	2-Methyl-2-tert-butyl-1,3-dithiane	C9H18S2	133.1	9.09063	8
1670	3-Buten-1-one, 1-(4-methylphenyl)-	C11H12O	119.1	17.9199	8
1671	2-Nitrophenyl acetate	C8H7NO4	43	10.0292	8
1672	Benzeneacetic acid, 1-methyl-2-propynyl ester	C12H12O2	91.1	19.2608	8
1673	1-Ethanone, 1-(2,7-dimethyl[1,2,4]triazolo[1,5-a]pyrimidin-6-yl)-	C9H10N4O	175.1	12.6024	8
1674	L-Valine, N-(3-trifluoromethylbenzoyl)-, isohexyl ester	C19H26F3NO3	173.1	23.2165	8
1675	Benzphetamine	C17H21N	91.1	16.347	8
1676	Benzenemethanamine, .alpha.-2,5,7-octatrienyl-N-propyl-	C18H25N	148.1	16.9791	8
1677	4-Phenylurazole	C8H7N3O2	119.1	10.7251	8
1678	Naphthalene, decahydro-4a-methyl-1-methylene-7-(1-methylethylidene)-, (4aR-trans)-	C15H24	189.1	8.24213	8
1679	S-Benzyl phenylmethanethiosulfonate	C14H14O2S2	91.1	13.7426	8
1680	Phthalic acid, 2-(2-fluorophenyl)ethyl heptyl ester	C23H27FO4	122.1	12.7848	8
1681	Succinic acid, 2,2,3,3-tetrafluoropropyl 2-methylpent-3-yl ester	C13H20F4O4	215.1	20.7772	8
1682	Benzamide, N-(4-oxo-2-penten-2-yl)-, (Z)-	C12H13NO2	105.1	17.8182	8
1683	Benzenamine, N,4-dimethyl-	C8H11N	121.1	16.5764	8
1684	L-Leucine, N-methyl-N-(hexyloxycarbonyl)-, tridecyl ester	C27H53NO4	228.1	21.9125	8
1685	1H-Inden-1-one, 2,3-dihydro-3,4,7-trimethyl-	C12H14O	131.1	5.86775	8
1686	Pyridine, 2-hexyl-	C11H17N	93.1	11.012	8
1687	1-Oxaspiro[4.5]deca-3,6-diene, 2,6,10,10-tetramethyl-	C13H20O	93.1	6.03588	8
1688	3-Nitro-1-phenyl-1-butanone	C10H11NO3	105.1	15.7342	8
1689	Succinic acid, 3-methylbut-2-en-1-yl diphenylmethyl ester	C22H24O4	167.1	15.5281	8
1690	Thiabendazole	C10H7N3S	201.1	17.6985	8
1691	1,2-Benzenediol, O-(2-furoyl)-O'-(pentafluoropropionyl)-	C14H7F5O5	95.1	8.53962	8
1692	Benzene, 1,2,4,5-tetramethyl-	C10H14	134.1	9.7485	8
1693	Phenylphosphonicdifluoride	C6H5F2OP	162.1	15.9913	8
1694	N,N-Dimethyl-4-t-butylbenzeneamine	C12H19N	162.1	10.0373	8
1695	Ethanone, 1-(1,3a,4,5,6,7-hexahydro-4-hydroxy-3,8-dimethyl-5-azulenyl)-	C14H20O2	159.1	16.3756	8
1696	2-Octyl-1,3-dioxolane-4,5-dicarboxylic acid	C13H22O6	161.1	8.42987	8
1697	6-Bromohexanoic acid, 3-methylphenyl ester	C13H17BrO2	108	15.6144	8
1698	Benzene, (1,3-dimethylbutyl)-	C12H18	105.1	17.15	8
1699	4-(1,2-Dimethyl-cyclopent-2-enyl)-butan-2-one	C11H18O	95.1	10.2446	8
1700	Ethyl 3-[3-amino-5-methoxyphenyl]propionate	C12H17NO3	150	18.059	8
1701	Ethanone, 1-(2-methyl-1,3-dithiolan-2-yl)-	C6H10OS2	119.1	8.84962	8
1702	Ethyl acetoxy(acetyl)carbamate	C7H11NO5	43	11.6755	8
1703	Methane, dibromodifluoro-	CBr2F2	131.1	18.427	8
1704	Benzaldehyde, 2,5-difluoro-3,4-dihydroxy-	C7H4F2O3	173.1	21.7673	8
1705	3-Decene-2,9-dione, 4-methyl-6-methylene-, E-	C12H18O2	93.1	8.02187	8
1706	1,3,6,9b-Tetraazaphenalene, 2-methyl-	C10H8N4	143.1	18.9561	8
1707	Bicyclo[2.2.1]hept-2-ene, 2,3-dimethyl-	C9H14	94.1	7.7905	8
1708	2-Cyano-3-methyl-2-(O-methylbenzyl)butanoic acid	C14H17NO2	105.1	22.568	8
1709	Benzene, 1-ethenyl-4-(2-methylpropyl)-	C12H16	117.1	14.1192	8
1710	Silane, ethyltrimethyl-	C5H14Si	73.1	8.02675	8
1711	1,3-Benzenediol, o-cyclopropanecarbonyl-o'-(3-methylbut-2-enoyl)-	C15H16O4	69.1	21.569	8
1712	Guaiacyl-.beta.-phenylpropionate	C16H16O3	124	14.895	8
1713	Trifluoroacetyl-lavandulol	C12H17F3O2	69.1	10.2965	8
1714	l-Alanine, n-propargyloxycarbonyl-, ethyl ester	C9H13NO4	126	16.1208	8
1715	2-Amino-m-cresol, N-acetyl-	C9H11NO2	123.1	15.8461	8
1716	Pyrazol-4-amine, 1-(4-fluorobenzyl)-	C10H10FN3	191.1	17.4536	8
1717	Phthalic acid, di(4-trifluoromethylbenzyl) ester	C24H16F6O4	149.1	14.7294	8
1718	Butyric acid, 2-phenyl-, 4-nitrophenyl ester	C16H15NO4	119.1	13.0254	8
1719	3-(Hydroxyimino)-6-methylindolin-2-one	C9H8N2O2	131.1	11.347	8
1720	1H-Indole-3-acetaldehyde, 5-hydroxy-	C10H9NO2	146.1	15.4735	8
1721	7H-Furo[3,2-g][1]benzopyran-7-one, 9-hydroxy-	C11H6O4	202.1	21.218	8
1722	Adenine, N4-trifluoroacetyl-	C7H4F3N5O	119.1	16.6939	8
1723	2-(1-Benzyloxy-2-bromoethyl)oxirane	C11H13BrO2	107.1	5.34837	8
1724	11-Amino-2,3,5,7,11-pentaazatricyclo[7.4.0.0(2,6)]trideca-1(9),3,5,7,12-pentaen-10-one	C8H6N6O	202.1	18.2381	8
1725	1-Hexanone, 1-phenyl-	C12H16O	105.1	9.51137	8
1726	Diamide	C6H12N4O2	72	26.159	8
1727	Phthalic acid, methyl non-5-yn-3-yl ester	C18H22O4	163.1	16.3246	8
1728	Silane, methyldiethoxyisopropoxy-	C8H20O3Si	177.1	12.9245	8
1729	Pentadecanal-	C15H30O	82.1	8.99125	8
1730	Trimethylphosphine sulfide	C3H9PS	108.1	14.2084	8
1731	l-Alanine, N-(4-ethylbenzoyl)-, isobutyl ester	C16H23NO3	133.1	11.7647	8
1732	2',4',5'-Trimethoxyacetophenone	C11H14O4	195.1	16.8211	8
1733	2,4,6-Cycloheptatrien-1-one, 2-hydroxy-	C7H6O2	122	12.8574	8
1734	1,3-Pentanedione, 4,4-dimethyl-1-phenyl-	C13H16O2	147.1	13.1207	8
1735	[4-(3-Nitro-benzenesulfonyl)-piperazin-1-yl]-phenyl-methanone	C17H17N3O5S	105.1	10.2696	8
1736	1-Methyl-3-(1'-methylcyclopropyl)cyclopentene	C10H16	93.1	3.88113	8
1737	Pentanal O-benzyloxime	C12H17NO	91.1	11.2644	8
1738	N-Formimidoyl-N'-(2-pyridylformimidoyl)diimide	C7H7N5	161.1	11.535	8
1739	1-[(Pyrazinylcarbonyl)oxy]-2,5-pyrrolidinedione	C9H7N3O4	107.1	18.3221	8
1740	2-Hepten-4-one, 6-methyl-	C8H14O	69.1	20.3385	8
1741	Ethene, iodo-	C2H3I	154.1	19.1216	8
1742	9H-Xanthen-9-one, 1-hydroxy-	C13H8O3	212.1	19.2794	8
1743	Benzeneacetic acid, methyl ester	C9H10O2	91	8.2395	8
1744	(1R,3aS,5aS,8aR)-1,3a,4,5a-Tetramethyl-1,2,3,3a,5a,6,7,8-octahydrocyclopenta[c]pentalene	C15H24	162.1	10.2406	8
1745	1,2,4-Triazolidine-3,5-dione, 1-(bicyclo[3.2.1]oct-2-en-4-yl)-4-phenyl-	C16H17N3O2	107.1	19.4718	8
1746	Benzaldehyde benzyl ethyl acetal	C16H18O2	107.1	20.4617	8
1747	Succinic acid, di(3-phenylprop-2-en-1-yl) ester	C22H22O4	133.1	10.9451	8
1748	Dimethyl(phenyl)difluorophosphorane	C8H11F2P	142.1	19.4608	8
1749	3-Chlorophenol, dimethylisopropylsilyl ether	C11H17ClOSi	185.1	22.3876	8
1750	Pyridine, 2,6-diethyl-	C9H13N	119.1	10.698	8
1751	2,3,4,5-Tetrafluorobenzyl alcohol, n-pentyl ether	C12H14F4O	163.1	10.4139	8
1752	trans-.beta.-Ocimene	C10H16	93.1	4.22837	8
1753	Lycorenan-7-one, 5-hydroxy-1-methyl-9,10-[methylenebis(oxy)]-, (5.alpha.)-	C17H17NO5	125.1	14.7194	8
1754	L-Proline, N-(2,3,4-trifluorobenzoyl)-, hexyl ester	C18H22F3NO3	159.1	22.4118	8
1755	Silane, chloroethenyldimethyl-	C4H9ClSi	105.1	13.1939	8
1756	Tyrosol, acetate	C10H12O3	107.1	21.9024	8
1757	Benzeneacetic acid, 4-hydroxy-, methyl ester	C9H10O3	107.1	15.8646	8
1758	(4aS)-3,5,5,9-Tetramethyl-1,2,5,6,7,8-hexahydro-4a,8-epoxybenzo[7]annulene	C15H22O	161.1	13.97	8
1759	Glutaric acid, di((2-methylcyclohex-1-enyl)methyl) ester	C21H32O4	109.1	11.3181	8
1760	Pyrazolo[1,5-c]pyrimidin-7-amine, 2,5-dimethyl-	C8H10N4	162.1	13.3849	8
1761	3-Isobutyl-4,5-dimethyl-3H-isobenzofuran-1-one	C14H18O2	161.1	12.6422	8
1762	2,4-Dimethyl-3-acetyl-5-formylpyrrole	C9H11NO2	165.1	9.0045	8
1763	Bicyclo[7.2.0]undec-4-ene, 4,11,11-trimethyl-8-methylene-,[1R-(1R*,4Z,9S*)]-	C15H24	105.1	6.71725	8
1764	4-Benzyloxy-3-hydroxy-2-methyl-1-butene	C12H16O2	91.1	4.824	8
1765	Spiro[4.5]decan-2-one, 3-[2-(5-fluoro-2-methyl-1H-indol-3-yl)ethyl]-4-hydroxy-4-methyl-1-oxa-3-aza-	C20H25FN2O3	162.1	12.8006	8
1766	3,3',5,5'-Tetramethyl-2,2'-bifuryl	C12H14O2	147.1	11.8975	8
1767	Propionic acid, 3-ethylphenyl ester	C11H14O2	122.1	6.85288	8
1768	1,4-Methano-1H-indene, octahydro-4-methyl-8-methylene-7-(1-methylethyl)-, [1S-(1.alpha.,3a.beta.,4.alpha.,7.alpha.,7a.beta.)]-	C15H24	107.1	9.89213	8
1769	6-Aminonicotinamide	C6H7N3O	121.1	11.6798	8
1770	1-(2-Chloro-4,5-difluoro-phenyl)-3-cyclododecyl-urea	C19H27ClF2N2O	163.1	11.2944	8
1771	Phthalic acid, butyl cyclobutyl ester	C16H20O4	149	19.1941	8
1772	Tetramethyl orthocarbonate	C5H12O4	105.1	14.786	8
1773	6-Methyl-2-heptanol, methyl ether	C9H20O	59	29.0514	8
1774	4-(Trifluoromethyl)phenyl methanol, tert.-butyl ether	C12H15F3O	159.1	12.2466	8
1775	Phenol, 4-dodecyl-	C18H30O	107.1	25.0517	8
1776	3,4-Dichloro-2,5-dicyanothiophene	C6Cl2N2S	202.1	16.0916	8
1777	2-Azetidinecarbothioic acid, 1-(phenylmethyl)-, S-phenyl ester, (S)-	C17H17NOS	91.1	12.8219	8
1778	2-propenamide, N-(4-hydroxyphenyl)-	C9H9NO2	81.1	13.538	8
1779	1,2-Benzenediol, o-(2-methylbenzoyl)-o'-(trans-3-trifluoromethylcinnamoyl)-	C24H17F3O4	119.1	22.1811	8
1780	2-Amino-3a,4,5,6,7,7a-hexahydro-3H-indene-1-carbonitrile	C10H14N2	119.1	11.2193	8
1781	Phosphorochloridic acid, dipentyl ester	C10H22ClO3P	119.1	14.9486	8
1782	Phenanthrene, 9-butyl-1,2,3,4,5,6,7,8-octahydro-	C18H26	199.1	20.9796	8
1783	Benzoic acid, 4-hydroxy-, hydrazide	C7H8N2O2	121.1	17.6728	8
1784	Benzoic acid, 4-amino-, 4-hydroximino-2,2,6,6-tetramethyl-1-piperidinyl ester	C16H23N3O3	120.1	17.6516	8
1785	Cobalt, .eta.4-(5-t-butyl-1,3-pentadiene)-.eta.5-cyclopentadienyl-	C14H19Co	189.2	8.414	8
1786	Heptane, 1,1-diphenyl-	C19H24	167.1	17.4745	8
1787	1-Ethoxy-2-phenylmethylbenzene	C15H16O	212.1	18.4723	8
1788	Benzenemethanol, .alpha.-methyl-	C8H10O	91.1	9.529	8
1789	Carbonic acid, monoamide, N-decyl-, benzyl ester	C18H29NO2	91.1	12.8174	8
1790	(-)-.beta.-Bourbonene	C15H24	161.1	10.251	8
1791	p-Xylene	C8H10	91	1.99937	8
1792	(.eta.(5)-Cyclopentadienyl)(.eta.(4)-5-methyl-1,3-cyclopentadiene)cobalt	C11H13Co	189.1	19.245	8
1793	Disiloxane, 1,1,3,3-tetramethyl-	C4H14OSi2	119.1	9.42013	8
1794	l-Phenylalanine, N-(2-trifluoromethylbenzoyl)-, methyl ester	C18H16F3NO3	162.1	17.7055	8
1795	Propylparaben	C10H12O3	121.1	17.398	8
1796	5-n-Butyl-2,4-diamino-6-[p-tolyl]pyrimidine	C15H20N4	213.1	20.3508	8
1797	Isophthalic acid, butyl tridec-2-ynyl ester	C25H36O4	205.2	9.77063	8
1798	Cyclohexane, 1-methyl-4-(1-methylethenyl)-, cis-	C10H18	81	5.34375	8
1799	1,5-Naphthalenediol	C10H8O2	160.1	14.6684	8
1800	Triphenoxymethane	C19H16O3	199.1	22.4811	8
1801	2-Indanone, 4,5,6,7-tetrahydro-	C9H12O	93.1	9.59763	8
1802	2,4,6-Octatrienal	C8H10O	77	5.22863	8
1803	1-oxo-1-phenyl-2-(-phenylisopropylimino)propane	C18H19NO	91.1	15.7587	8
1804	t-Butyl-diphenyl-silanol	C16H20OSi	199.1	19.866	8
1805	5-[Cyano(5-methoxycarbonylpyrrolidin-2-ylidene)methyl]-3,4-dihydro-2H-pyrrole-2-carboxylic acid, methyl ester	C14H17N3O4	232.2	18.5469	8
1806	Benzoic acid 2-bromoethyl ester	C9H9BrO2	122.1	12.019	8
1807	l-Norvaline, N-(2-methoxyethoxycarbonyl)-, undecyl ester	C20H39NO5	174.1	11.5714	8
1808	1,4-Diacetyl-1,4-dihydroquinoxaline	C12H12N2O2	131.1	16.537	8
1809	Nopyl propanoate	C14H22O2	133	5.47825	8
1810	p-Methylsulfonyloxyacetophenone	C9H10O4S	199.1	16.7346	8
1811	4-(Benzylcarbamoyl)imidazole	C11H11N3O	106.1	24.3384	8
1812	Azobenzene-2-sulfenyl bromide	C12H9BrN2S	213.1	18.8723	8
1813	2,N-Dimethyl-N-(4-Methylphenyl)alanine, methyl ester	C13H19NO2	162.1	10.6854	8
1814	1-(benzo[d][1,3]dioxol-4-yl)propan-1-one	C10H10O3	149.1	16.2956	8
1815	Silane, diethylethoxy(2-ethylhexyloxy)-	C14H32O2Si	119.1	14.6069	8
1816	DL-Valine, N-methyl-N-hexyloxycarbonyl-, tetradecyl ester	C27H53NO4	214.1	11.7195	8
1817	m-Toluic acid, cyclobutyl ester	C12H14O2	119.1	11.1367	8
1818	Cyclopropanecarboxylic acid, 2,2-dimethyl-3-(2-methyl-1-propenyl)-, 2-methyl-4-oxo-3-(2-pentenyl)-2-cyclopenten-1-yl ester, [1R-[1.alpha.[S*(Z)],3.beta.]]-	C21H30O3	123.1	9.4045	8
1819	L-Alanine, N-[N-[N-(3-pyridinylmethylene)-L-valyl]-L-isoleucyl]-, ethyl ester	C22H34N4O4	161.1	9.33287	8
1820	L-Histidine, 1-methyl-N-(trifluoroacetyl)-, butyl ester	C13H18F3N3O3	95.1	12.0965	8
1821	4-Methoxy-1-methylindole	C10H11NO	161.1	13.9684	8
1822	Isonicotinamide, N-(4-methoxyphenyl)-	C13H12N2O2	228.1	16.7608	8
1823	Phthalic acid, heptyl tridec-2-yn-1-yl ester	C28H42O4	149.1	5.5665	8
1824	2,3-Dimethylhydroquinone, bis(2-methylpropionate)	C16H22O4	138.1	15.5518	8
1825	N-Benzoyl-dl-3,4-dehydroproline amide	C12H12N2O2	105.1	20.8869	8
1826	(2-Allyl-isohexanoyl)-urea	C10H18N2O2	142.1	18.5633	8
1827	N-(4-Methylphenyl)-benzenesulfenamide	C13H13NS	106.1	19.4168	8
1828	5(10H)-Pyrido[3,4-b]quinolone, 7-methoxy-	C13H10N2O2	211.1	26.5663	8
1829	1,4-benzenediol, 2-[2-(4-aminophenyl)ethyl]-	C14H15NO2	106.1	21.7406	8
1830	1,3-Cyclopentadiene, 1,2,3,4,5-pentamethyl-	C10H16	121.1	9.171	8
1831	Phenol, 4-(1,1-dimethylethyl)-2-methyl-	C11H16O	149.1	8.18225	8
1832	Sebacic acid, di(2-methylpent-3-yl) ester	C22H42O4	57.1	7.00125	8
1833	2,5-Dimethyl-3,3a-dithia-4-oxapentalene	C7H8OS2	157.1	19.7916	8
1834	l-Proline, n-pentafluoropropionyl-, heptyl ester	C15H22F5NO3	216.1	15.1973	8
1835	D-Alanine, N-(3-chloro-2-fluorobenzoyl)-, ethyl ester	C12H13ClFNO3	157.1	11.545	8
1836	1,3-Benzodioxole, 5-propyl-	C10H12O2	135.1	11.0754	8
1837	4-Hexylphenyl acetate	C14H20O2	107.1	13.044	8
1838	Tyrosine	C9H11NO3	107.1	13.4114	8
1839	Cyclopropanecarboxylic acid, 4-isopropylphenyl ester	C13H16O2	204.2	9.63375	8
1840	5-Amino-2-ethyl-1-pentyl-1,2-dihydro-3H-pyrrole-3,3,4-tricarbonitrile	C14H19N5	215.1	21.4566	8
1841	3-Pentanamine, N,N'-1,2-ethanediylidenebis[2,4-dimethyl-	C16H32N2	209.2	19.6885	8
1842	2-Pyrazoline, 1-benzoyl-3-ethyl-5-hydroxy-5-(3-pyridinyl)-	C17H17N3O2	105.1	14.9692	8
1843	Nicotinic acid, cyclopentyl ester	C11H13NO2	106.1	24.118	8
1844	4,5-Dihydro-N-(O-methoxyphenyl)-3-furamide	C12H13NO3	97	17.1496	8
1845	4-Oxo-3,4-dihydro-phthalazine-1-carboxylic acid cyclopropylamide	C12H11N3O2	201.1	22.2626	8
1846	Cyclohexanone, 2-methylene-5-(1-methylethyl)-	C10H16O	82	4.38788	8
1847	L-Valine, N-(4-ethylbenzoyl)-, pentadecyl ester	C29H49NO3	204.2	10.4326	8
1848	4-Butylbenzoic acid, 2-methyloct-5-yn-4-yl ester	C20H28O2	161.1	10.7679	8
1849	Ethaneperoxoic acid, 1-cyano-1-phenylpentyl ester	C14H17NO3	105.1	16.5921	8
1850	5-Methyl-5-triazolo(1,5-a)pyrimidine	C6H6N4	134.1	12.8979	8
1851	3-Hexen-1-ol, propanoate, (Z)-	C9H16O2	67.1	9.924	8
1852	5-Phenyl-o-anisidine	C13H13NO	199.1	20.0024	8
1853	Humulene epoxide I	C15H24O	93.1	9.928	8
1854	Hexestrol, O-trifluoroacetyl-	C20H21F3O3	107.1	11.6267	8
1855	1-Ethyl-3-vinyl-adamantane	C14H22	161.1	7.82825	8
1856	2-Methyl-3-isopropylpyrazine	C8H12N2	121.1	12.4995	8
1857	4-Methoxyphenoxyphenylacetamide	C9H11NO2	121.1	15.2306	8
1858	Carbonic acid, monoamide, N-dodecyl-, benzyl ester	C20H33NO2	91.1	12.9437	8
1859	2-Methyl-5-methoxytryptamine	C12H16N2O	159.1	9.28825	8
1860	2,4,6-Octatriene, 2,6-dimethyl-	C10H16	121.1	5.06425	8
1861	Phenol, 4-propoxy-	C9H12O2	110.1	8.18962	8
1862	Methyl 2-ethyl-4-methylbenzoate	C11H14O2	147.1	12.1635	8
1863	N,N,N',N'-Tetraethyl-1,2-diphenyl-ethane-1,2-diamine	C22H32N2	162.1	16.1189	8
1864	1,2-Benzenediol, O,O'-di(4-butylbenzoyl)-	C28H30O4	161.1	11.1894	8
1865	2-(2-Acetoxy-1-propyl)furan, (S)	C9H12O3	43	11.007	8
1866	2-(4-Methoxyphenyl)ethyl acetate	C11H14O3	119.1	10.8845	8
1867	Pyrimidine, 2-amino-4-(3-fluorophenyl)-	C10H8FN3	189.1	23.4026	8
1868	2-Pyrimidinamine, 4-chloro-6-methyl-	C5H6ClN3	143.1	20.3536	8
1869	Benzamide, 4-(trifluoromethyl)-N-(2-phenylethyl)-N-ethyl-	C18H18F3NO	230.1	17.2035	8
1870	Phenylacetic acid, 2,3-dichlorophenyl ester	C14H10Cl2O2	91.1	17.511	8
1871	l-Allylglycine, N-methoxycarbonyl-, ethyl ester	C9H15NO4	160.1	9.9195	8
1872	Benzene, 1-methyl-4-propyl-	C10H14	105.1	12.3755	8
1873	Carbonic acid, monoamide, N-benzyl-N-phenethyl-, propargyl ester	C19H19NO2	202.1	17.6931	8
1874	Bicyclo[2.2.1]hept-2-ene, 1,7,7-trimethyl-2-phenyl-	C16H20	212.2	18.078	8
1875	Pentanedioic acid, (2,4-di-t-butylphenyl) mono-ester	C19H28O4	191.1	9.11625	8
1876	2-Methyl-2-(4-chlorophenyl)-1,3-dithiane	C11H13ClS2	244.1	22.2561	8
1877	1,5-Anhydro-l-rhamnitol tribenzoate	C27H24O7	105.1	21.1821	8
1878	2-Furancarboxamide, N-(4-methoxyphenyl)-	C12H11NO3	95.1	17.08	8
1879	2,4,5-Trifluoro-3-methoxybenzoic acid, methyl ester	C9H7F3O3	189.2	12.8395	8
1880	Carbamic acid, N-benzyl-N-(hept-2-yl)-, propyl ester	C18H29NO2	220.2	12.3015	8
1881	3,4-Dihydro-2,7-dimethylpyrimido[4,5-d]pyrimidine	C8H10N4	161.1	11.9087	8
1882	p-Cresol	C7H8O	107.1	7.987	8
1883	1,3-Benzodioxole-5-(4-keto-butyric acid)	C11H10O5	149.1	10.0541	8
1884	Benzene, 1-methyl-4-(4-methyl-4-pentenyl)-	C13H18	118.1	15.8856	8
1885	1-Propanone, 1-(4-hydroxyphenyl)-2-methyl-	C10H12O2	121.1	19.193	8
1886	Silane, trimethyl(2-methylphenyl)-	C10H16Si	149.1	8.84725	8
1887	Benzene, 1-pentyl-4-vinyl-	C13H18	117.1	15.5386	8
1888	5-Hydroxy-3-methyl-1-indanone	C10H10O2	162.1	16.923	8
1889	p-Nitrophenyl salicylate	C13H9NO5	121.1	13.7094	8
1890	(S)-2-[N'-(N-Benzylprolyl)amino]benzophenone	C25H24N2O2	160.1	14.3281	8
1891	di-t-Butyl phosphite	C8H19O3P	83.1	16.5291	8
1892	Exo-7-methylbicyclo(4.1.0)hept-2-en-endo-7-propanenitrile	C11H15N	119.1	10.83	8
1893	2-(3-Thienyl)pyridine	C9H7NS	161.1	13.1409	8
1894	Carbonic acid, monoamide, N-isobutyl-, benzyl ester	C12H17NO2	91.1	16.874	8
1895	Clindamycin	C18H33ClN2O5S	126.1	20.9224	8
1896	Diethylcyanamide	C5H10N2	55.1	16.5153	8
1897	Dihexyverine	C20H35NO2	97.1	19.0765	8
1898	N-(4,5-Dimethyl-thiophen-2-yl)-benzamide	C13H13NOS	105.1	16.386	7
1899	7-Hydroxycoumarin	C9H6O3	134.1	18.0113	7
1900	p-Nitrophenyl hexanoate	C12H15NO4	99	3.05214	7
1901	Dicyanoketone 2-trifluoromethylphenylhydrazone	C10H5F3N4	145.1	17.678	7
1902	2-Pentanamine, N-ethyl-4-methyl-	C8H19N	72	29.5957	7
1903	1-Amino-2-methylnaphthalene	C11H11N	157.1	12.0551	7
1904	Hydratropic acid, 3-methylbut-2-en-1-yl ester	C14H18O2	105.1	16.5209	7
1905	1-(1,3-benzodioxol-5-yl)-N-(1,3-benzodioxol-4-ylmethyl)-N-methylpropan-2-amine	C19H21NO4	135.1	15.339	7
1906	4-Fluorobenzylamine, N,N-dihexyl-	C19H32FN	222.2	8.29386	7
1907	N-Methylcoclaurine	C18H21NO3	192.1	7.76671	7
1908	Ethanone, 1,1'-(6-methoxy-2,5-benzofurandiyl)bis-	C13H12O4	217.1	22.7801	7
1909	2H-1-Benzopyran-2-one, 3-acetyl-7-hydroxy-	C11H8O4	189.2	8.30257	7
1910	3-Methoxybenzylamine, N-decyl-N-methyl-	C19H33NO	164.1	13.4447	7
1911	7H-Benz[de]anthracen-7-one	C17H10O	230.1	18.4511	7
1912	Ethyl {[(ethylthio)carbonyl]thio}acetate	C7H12O3S2	147.1	14.636	7
1913	Methyl 3-(1-methyl-1H-benzimidazol-2-yl)propanoate	C12H14N2O2	159.1	12.3136	7
1914	Silane, trimethyl(phenylethynyl)-	C11H14Si	159.1	18.6031	7
1915	(+)-Dibenzoyl-L-tartaric acid anhydride	C18H12O7	105.1	15.028	7
1916	2-Hydroxyquinoline, tert-butyldimethylsilyl ether	C15H21NOSi	202.1	18.0716	7
1917	Ethanol, 1-(2-methyl-2H-tetrazol-5-yl)-2-[(thiophen-2-ylmethyl)amino]-	C9H13N5OS	126.1	29.6393	7
1918	l-Alanine, N-(2-furoyl)-, butyl ester	C12H17NO4	138.1	13.2517	7
1919	1,2,4-Oxadiazole-5-carbonitrile, 3-(4-cyano-1,2,5-oxadiazol-3-ylazo)-	C6N8O2	122.1	20.0464	7
1920	1,2-Benzenediol, o-(2-bromopropionyl)-o'-(4-ethylbenzoyl)-	C18H17BrO4	133.1	14.3127	7
1921	2,3-Difluorobenzoic acid	C7H4F2O2	141.1	18.9663	7
1922	Benzene, 1-ethyl-4-(1-methylethyl)-	C11H16	148.1	4.70586	7
1923	Acetohydroxamic acid	C2H5NO2	43	3.34671	7
1924	1,2-Propadiene-1,3-dione	C3O2	68	2.58114	7
1925	Pyrazolo[1,5-a]pyrimidine, 2-methyl-7-(2-pyridyl)-	C12H10N4	210.1	22.3624	7
1926	Phenyl salicylate	C13H10O3	121.1	14.308	7
1927	Silane, diethylethoxyneopentyloxy-	C11H26O2Si	119.1	8.46986	7
1928	Histamine, 5-pentafluoroethyl-	C7H8F5N3	200.1	17.4734	7
1929	1H-Isoindole, 2,3-dihydro-	C8H9N	119.1	12.3521	7
1930	2-(3-Methylbuta-1,3-dienyl)cyclohexanone	C11H16O	149.1	6.22157	7
1931	1-Decanol	C10H22O	55.1	6.45186	7
1932	Benzenamine, N-(1,1-dimethyl-2-propenyl)-4-(1-methylethyl)-	C14H21N	203.1	17.7461	7
1933	2-Phenyl-5,6-dihydro-1,4-oxathiine	C10H10OS	105.1	17.6441	7
1934	1,3-Dithiolane, 2-benzyl-2-methyl-	C11H14S2	119.1	10.5291	7
1935	Benzene, (cyclohexyloxy)-	C12H16O	94.1	10.5229	7
1936	Methylphosphonic acid, didecyl ester	C21H45O3P	237.2	26.2237	7
1937	p-Aminophenyl trifluoromethyl ether	C7H6F3NO	108	16.6843	7
1938	1-Acetyl-3-(4-pyridyl)-pyrazoline	C10H11N3O	147.1	11.9569	7
1939	Lophophorine	C13H17NO3	220.2	11.4896	7
1940	L-Valine, N-(2,5-difluorobenzoyl)-, isohexyl ester	C18H25F2NO3	212.1	17.7691	7
1941	5-(4-Isopropoxy-phenyl)-2,4-dihydro-pyrazol-3-one	C12H14N2O2	119.1	8.20729	7
1942	Octane, 2,4,6-trimethyl-	C11H24	57.1	2.73329	7
1943	S,S'-Trimethylene bis(methanethiosulfonate)	C5H12O4S4	106.1	19.4939	7
1944	2-Butenamide,N-phenyl-	C10H11NO	161.1	11.2247	7
1945	Butane, 2-methoxy-2-methyl-	C6H14O	73	18.5596	7
1946	(+-)-3-(p-Aminophenyl)-3-ethyl-2,6-piperidinedione	C13H16N2O2	232.1	19.4523	7
1947	Bicyclo[3.1.0]hexane, 6-methylene-	C7H10	79	9.182	7
1948	1,6,10,14,18,22-Tetracosahexaen-3-ol, 2,6,10,15,19,23-hexamethyl-, (all-E)-(.+/-.)-	C30H50O	95.1	13.0739	7
1949	1H-Benzimidazole, 2-(1-methylethyl)-	C10H12N2	145.1	14.0114	7
1950	Oxypurinol	C5H4N4O2	109.1	9.58557	7
1951	Pyridine-2-carboxylic acid (2,2,6,6-tetramethyl-piperidin-4-yl)-amide	C15H23N3O	124	19.1644	7
1952	2-Propenal, 2-methyl-3-phenyl-	C10H10O	146.1	4.16914	7
1953	Methanesulfonyl chloride	CH3ClO2S	79.1	9.57314	7
1954	Hexanal	C6H12O	44	1.62186	7
1955	Ethanone, 1-(7-hydroxy-5-methoxy-2,2-dimethyl-2H-1-benzopyran-8-yl)-	C14H16O4	233.1	23.8406	7
1956	2-Quinolinecarboxylic acid, 4,6-dihydroxy-	C10H7NO4	161.1	10.3081	7
1957	trans-Valerenyl acetate	C17H26O2	106.1	17.9466	7
1958	Benzo[b]thiophene, 3,5-dimethyl-	C10H10S	161.1	14.4994	7
1959	(3-Cyanopropyl)cymantrene	C12H10MnNO3	187.1	13.7399	7
1960	4-Pyridinamine, N-(1-naphthalenylmethylidene)-	C16H12N2	232.1	21.6391	7
1961	p-Mentha-1,5-dien-8-ol	C10H16O	59.1	3.72829	7
1962	1,2-Ethanediol, monobenzoate	C9H10O3	105.1	10.7864	7
1963	1-(p-Tolyl)-3,4,5,6-tetrahydro-2(1H)-pyrimidinone	C11H14N2O	120.1	11.376	7
1964	1,5-Heptadien-4-one, 3,3,6-trimethyl-	C10H16O	55.1	17.7793	7
1965	(-)-delta.-Panasinsine	C15H24	93.1	10.1807	7
1966	1,2-Bis-(4-bromophenyl)-N,N,N',N'-tetramethyl-ethane-1,2-diamine	C18H22Br2N2	214.1	21.6926	7
1967	Benzoic acid, 6-hydroxy-2,3,4-trimethoxy-	C10H12O6	228.1	23.369	7
1968	Isophthalic acid, 2-methylprop-2-en-1-yl propyl ester	C15H18O4	191.1	10.8876	7
1969	3,4,8,8-Tetramethyl-4,5,6,7,8,8a-hexahydro-1H-3a,7-methanoazulen-4-ol	C15H24O	147.1	22.143	7
1970	(1-Ethyl-2-methylpropyl)methylamine	C7H17N	72.1	25.9883	7
1971	Benzamide, 4-ethyl-N-methallyl-	C13H17NO	133.1	14.235	7
1972	Benzene, 1-(chloromethyl)-4-methoxy-	C8H9ClO	121.1	17.1194	7
1973	l-Alanine, N-(2,6-difluorobenzoyl)-, methyl ester	C11H11F2NO3	141.1	23.6443	7
1974	2H-Benzopyrane-3-carbotriazanyde, 2-oxo-	C10H9N3O3	173.1	17.4656	7
1975	8-Quinolinol, 2-butyl-	C13H15NO	159.1	19.7239	7
1976	4-Hydroxy-2-methylbenzaldehyde	C8H8O2	135.1	9.28186	7
1977	3-Allyl-2-methyl-4(3H)-quinazolinethione	C12H12N2S	201.1	23.9211	7
1978	Benzamide, 2,3,4-trifluoro-N-(2-butyl)-N-ethyl-	C13H16F3NO	159.1	17.4974	7
1979	4-Methyl-4-ethyl-5-methylene-2-benzylimino-1,3-thiazolidine	C14H18N2S	91.1	17.6106	7
1980	Diallyl isophthalate	C14H14O4	189.1	14.6007	7
1981	Beta-carboline, 6-methoxy-1,2-dimethyl-	C14H14N2O	43	26.5003	7
1982	4,6-Heptadiyn-3-one	C7H6O	77	12.3983	7
1983	Indole-4-carboxylic acid	C9H7NO2	161.1	15.1644	7
1984	Benzimidazole, 4,5,6,7-tetramethyl-	C11H14N2	159.1	17.0817	7
1985	Silane, diethylethoxy(2-methylpent-3-yloxy)-	C12H28O2Si	203.1	18.9207	7
1986	1H-Indole, 2-(1,1-dimethylethyl)-	C12H15N	173.1	7.12271	7
1987	1,4-Benzenediamine, N-(4-methoxyphenyl)-	C13H14N2O	214.1	12.2086	7
1988	3-Furancarboxylic acid	C5H4O3	112.1	21.5677	7
1989	Benzene, 1-methoxy-4-(4-methyl-4-pentenyl)-	C13H18O	134.1	9.70986	7
1990	Benzoic acid [4-(4-fluoro-benzyloxy)-benzylidene]-hydrazide	C21H17FN2O2	109.1	12.2266	7
1991	Benzenecarbothioic acid, S-chloromethyl ester	C8H7ClOS	105.1	22.5636	7
1992	Benzoic acid, [1-(2-methoxyethyl)-4-piperidyl] ester	C15H21NO3	218.1	13.9346	7
1993	2-Hexanol, 3,3,5-trimethyl-2-(3-methylphenyl)-	C16H26O	43.1	9.53329	7
1994	L-Valine, N-(2,5-difluorobenzoyl)-, ethyl ester	C14H17F2NO3	212.1	19.0964	7
1995	(E)-1-(6,10-Dimethylundec-5-en-2-yl)-4-methylbenzene	C20H32	119.1	11.2487	7
1996	Naphthalene, 1-pentyl-	C15H18	115	18.732	7
1997	1,2-Bis(3,5-dimethylphenyl)-diazene 1-oxide	C16H18N2O	105.1	16.158	7
1998	Phenol, 2-(2-pentyn-4-yl)-4-methyl-	C12H14O	159.1	13.4624	7
[truncated: 15,893 more rows]
